# Supplementary material for: 24-hour movement behaviours and mental health in non-clinical populations: A systematic review
Source: PLoS One. 2025 Jun 9;20(6):e0325445. doi: 10.1371/journal.pone.0325445 (PMC12148175; doi:10.1371/journal.pone.0325445)
Supplement: S2 File — Risk of bias – cross-sectional studies. Risk of bias – longitudinal studies. Risk of bias – RCT study. Risk of bias summary per outcome. Grade quality assessment. (XLSX) [file pone.0325445.s002.xlsx]

## Sheet: cross-sectional JBI
Cross-sectional JBI	Were the criteria for inclusion in the sample clearly defined?				Were the study subjects and the setting described in detail?				Was the exposure measured in a valid and reliable way?				Were confounding factors identified?				Were strategies to deal with confounding factors stated?				Were the outcomes measured in a valid and reliable way?				Was appropriate statistical analysis used?				Were objective, standard criteria used for measurement of the condition?				Reference
Study	Yes	No	Unclear	NA	Yes	No	Unclear	NA	Yes	No	Unclear	NA	Yes	No	Unclear	NA	Yes	No	Unclear	NA	Yes	No	Unclear	NA	Yes	No	Unclear	NA	Yes	No	Unclear	NA
Bang et al 2020	X				X						X		X				X						X		X							X	Bang, F., Roberts, K. C., Chaput, J. P., Goldfield, G. S., & Prince, S. A. (2020). Physical activity, screen time and sleep duration: Combined associations with psychosocial health among Canadian children and youth. Health Rep, 31(5), 9-16.
Brown & Kwan 2021	X				X						X		X				X						X		X							X	Brown, D. M., & Kwan, M. Y. (2021). Movement Behaviors and Mental Wellbeing: A Cross-Sectional Isotemporal Substitution Analysis of Canadian Adolescents. Frontiers in behavioral neuroscience, 15.
Brown et al 2021a	X				X						X		X				X				X				X							X	Brown, D. M., Cairney, J., & Kwan, M. Y. (2021). Adolescent movement behaviour profiles are associated with indicators of mental wellbeing. Mental Health and Physical Activity, 20, 100387.
Brown et al 2021b	X				X					X			X				X				X				X							X	Brown, D. M., Kwan, M. Y., Arbour-Nicitopoulos, K. P., & Cairney, J. (2021). Identifying patterns of movement behaviours in relation to depressive symptoms during adolescence: A latent profile analysis approach. Preventive Medicine, 143, 106352.
Brown et al 2021c	X				X				X				X				X				X				X				X				Brown, D. M., Kwan, M. Y., King-Dowling, S., & Cairney, J. (2021). Cross-Sectional Associations Between Wake-Time Movement Compositions and Mental Health in Preschool Children With and Without Motor Coordination Problems. Frontiers in Pediatrics, 1392.
Bu et al 2021			X		X						X		X				X				X				X							X	Bu, H., He, A., Gong, N. et al. Optimal movement behaviors: correlates and associations with anxiety symptoms among Chinese university students. BMC Public Health 21, 2052 (2021). https://doi.org/10.1186/s12889-021-12116-6
Burns et al 2020	X				X					X			X				X					X			X							X	Burns, R. D., Bai, Y., Pfledderer, C. D., Brusseau, T. A., & Byun, W. (2020). Movement behaviors and perceived loneliness and sadness within alaskan adolescents. International journal of environmental research and public health, 17(18), 6866.
Cabanas-Sanchez et al 2021	X				X				X				X				X				X				X							X	Cabanas-Sánchez, V., Esteban-Cornejo, I., García-Esquinas, E., Ortolá, R., Ara, I., Rodríguez-Gómez, I., ... & Martínez-Gómez, D. (2021). Cross-sectional and prospective associations of sleep, sedentary and active behaviors with mental health in older people: a compositional data analysis from the Seniors-ENRICA-2 study. International Journal of Behavioral Nutrition and Physical Activity, 18(1), …
Cao et al 2020			X		X					X			X				X				X				X							X	Cao, R., Gao, T., Hu, Y., Qin, Z., Ren, H., Liang, L., ... & Mei, S. (2020). Clustering of lifestyle factors and the relationship with depressive symptoms among adolescents in Northeastern China. Journal of Affective Disorders, 274, 704-710.
Carson et al 2019	X				X				X				X				X				X				X							X	Carson, V., Ezeugwu, V. E., Tamana, S. K., Chikuma, J., Lefebvre, D. L., Azad, M. B., ... & Mandhane, P. J. (2019). Associations between meeting the Canadian 24-hour movement guidelines for the early years and behavioral and emotional problems among 3-year-olds. Journal of science and medicine in sport, 22(7), 797-802.
Chong et al 2021	X				X				X				X				X				X				X							X	Chong, K. H., Parrish, A. M., Cliff, D. P., Dumuid, D., & Okely, A. D. (2021). Cross-sectional and longitudinal associations between 24-hour movement behaviours, recreational screen use and psychosocial health outcomes in children: A compositional data analysis approach. International journal of environmental research and public health, 18(11), 5995.
Colley et al 2018	X				X						X		X				X					X			X							X	Colley, R. C., Michaud, I., & Garriguet, D. (2018). Reallocating time between sleep, sedentary and active behaviours: associations with obesity and health in Canadian adults. Health reports, 29(4), 3-13.
Curtis et al 2020	X				X						X		X				X				X				X							X	Curtis, R. G., Dumuid, D., Olds, T., Plotnikoff, R., Vandelanotte, C., Ryan, J., ... & Maher, C. (2020). The association between time-use behaviors and physical and mental well-being in adults: a compositional isotemporal substitution analysis. Journal of Physical Activity and Health, 17(2), 197-203.
del Pozo Cruz et al 2020	X				X						X		X				X				X				X							X	del Pozo Cruz, B., Alfonso-Rosa, R. M., McGregor, D., Chastin, S. F., Palarea-Albaladejo, J., & del Pozo Cruz, J. (2020). Sedentary behaviour is associated with depression symptoms: compositional data analysis from a representative sample of 3233 US adults and older adults assessed with accelerometers. Journal of affective disorders, 265, 59-62.
Feng et al 2022	X				X						X		X				X				X				X							X	Feng, J., Huang, W. Y., Lau, P. W. C., Wong, S. H. S., & Sit, C. H. P. (2022). Movement behaviors and mental health of caregivers of preschoolers in China during the COVID-19 pandemic. Preventive Medicine, 155, 106913.
Gilchrist et al 2021			X		X						X		X				X				X				X							X	Gilchrist, J. D., Battista, K., Patte, K. A., Faulkner, G., Carson, V., & Leatherdale, S. T. (2021). Effects of reallocating physical activity, sedentary behaviors, and sleep on mental health in adolescents. Mental Health and Physical Activity, 20, 100380.
Haegele et al 2021	X				X						X		X				X				X				X				X				Haegele, J. A., Zhu, X., & Healy, S. (2021). Behavioral correlates of depression among adults with visual impairments. Journal of Visual Impairment & Blindness, 115(5), 403-413.
Hajo et al 2020			X		X						X			X				X			X					X						X	Hajo S, Reed JL, Hans H, Tulloch HE, Reid RD, Prince SA. 2020. Physical activity, sedentary time and sleep and associations with mood states, shift work disorder and absenteeism among nurses: an analysis of the cross-sectional Champlain Nurses’ Study. PeerJ 8:e8464 http://doi.org/10.7717/peerj.8464
Hansen et al 2022	X				X					X			X						X		X				X							X	Hansen, J., Hanewinkel, R., & Galimov, A. (2022). Physical activity, screen time, and sleep: do German children and adolescents meet the movement guidelines?. European Journal of Pediatrics, 181(5), 1985-1995.
Hofman et al 2021	X				X				X				X				X				X				X							X	Hofman, A., Voortman, T., Ikram, M. A., & Luik, A. I. (2022). Substitutions of physical activity, sedentary behaviour and sleep: associations with mental health in middle-aged and elderly persons. J Epidemiol Community Health, 76(2), 175-181.
Janssen et al 2017	X				X					X			X				X						X				X					X	Janssen, I., Roberts, K. C., & Thompson, W. (2017). Is adherence to the Canadian 24-Hour Movement Behaviour Guidelines for Children and Youth associated with improved indicators of physical, mental, and social health?. Applied Physiology, Nutrition, and Metabolism, 42(7), 725-731.
Kastelic et al 2021	X				X				X				X				X					X			X							X	Kastelic, K., Pedišić, Ž., Lipovac, D., Kastelic, N., Chen, S. T., & Šarabon, N. (2021). Associations of meeting 24-h movement guidelines with stress and self-rated health among adults: is meeting more guidelines associated with greater benefits?. BMC Public Health, 21(1), 1-10.
Khan et al 2021	X				X					X			X				X				X				X							X	Khan, A., Lee, E. Y., & Tremblay, M. S. (2021). Meeting 24-h movement guidelines and associations with health related quality of life of Australian adolescents. Journal of Science and Medicine in Sport, 24(5), 468-473.
Kitano et al 2020	X				X						X		X				X				X				X							X	Kitano, N., Kai, Y., Jindo, T., Tsunoda, K., & Arao, T. (2020). Compositional data analysis of 24-hour movement behaviors and mental health in workers. Preventive medicine reports, 20, 101213.
Larisch et al 2020	X				X				X				X				X				X				X							X	Larisch, L. M., Kallings, L. V., Hagströmer, M., Desai, M., von Rosen, P., & Blom, V. (2020). Associations between 24 h movement behavior and mental health in office workers. International Journal of Environmental Research and Public Health, 17(17), 6214.
Le et al 2021	X				X				X				X				X				X				X							X	Le, F., Yap, Y., Tung, N.Y.C. et al. The Associations Between Daily Activities and Affect: a Compositional Isotemporal Substitution Analysis. Int.J. Behav. Med. (2021). https://doi.org/10.1007/s12529-021-10031-z
Liang et al 2021			X		X				X				X				X				X				X							X	Liang, K.; de Lucena Martins, C.M.; Chen, S.-T.; Clark, C.C.T.; Duncan, M.J.; Bu, H.; Huang, L.; Chi, X. Sleep as a Priority: 24-Hour Movement Guidelines and Mental Health of Chinese College Students during the COVID-19 Pandemic. Healthcare 2021, 9, 1166. https:// doi.org/10.3390/healthcare9091166
Lopez-Gil et al 2022		X			X					X			X				X				X				X							X	López‐Gil, J. F., Roman‐Viñas, B., Aznar, S., & Tremblay, M. S. (2022). Meeting 24‐h movement guidelines: Prevalence, correlates, and associations with socioemotional behavior in Spanish minors. Scandinavian Journal of Medicine & Science in Sports, 32(5), 881-891.
Lu et al 2021	X				X					X			X				X				X				X							X	Lu, S., Cheval, B., Yu, Q., Hossain, M. M., Chen, S. T., Taylor, A., ... & Zou, L. (2021, November). Associations of 24-hour movement behavior with depressive symptoms and anxiety in children: cross-sectional findings from a Chinese sample. In Healthcare (Vol. 9, No. 11, p. 1532). MDPI.
McGregor et al 2018			X		X						X		X				X					X			X				X				McGregor, D.E.; Carson, V.; Palarea-Albaladejo, J.; Dall, P.M.; Tremblay, M.S.; Chastin, S.F.M. Compositional Analysis of the Associations between 24-h Movement Behaviours and Health Indicators among Adults and Older Adults from the Canadian Health Measure Survey. Int. J. Environ. Res. Public Health 2018, 15, 1779. https://doi.org/10.3390/ijerph15081779
McNeill et al 2020		X			X						X		X				X				X				X							X	McNeill, J., Howard, S. J., Vella, S. A., & Cliff, D. P. (2020). Compliance with the 24-Hour movement guidelines for the early years: Cross-sectional and longitudinal associations with executive function and psychosocial health in preschool children. Journal of Science and Medicine in Sport, 23(9), 846-853.
Meyer et al 2020	X				X				X				X				X				X				X							X	Meyer, J. D., Ellingson, L. D., Buman, M. P., Shook, R. P., Hand, G. A., & Blair, S. N. (2020). Current and 1-year psychological and physical effects of replacing sedentary time with time in other behaviors. American journal of preventive medicine, 59(1), 12-20.
Perez et al 2021	X				X					X			X				X				X				X							X	Perez, L. G., Dong, L., Beckman, R., & Meadows, S. O. (2022). Movement behaviors associated with mental health among US military service members. Military Psychology, 34(2), 211-223.
Sampasa-Kanyinga et al 2021b			X		X						X		X				X				X				X							X	Sampasa-Kanyinga, H., Chaput, J. P., Goldfield, G. S., Janssen, I., Wang, J., Hamilton, H. A., ... & Colman, I. (2021). The Canadian 24-Hour Movement Guidelines and Psychological Distress among Adolescents: Les Directives canadiennes en matière de mouvement sur 24 heures et la détresse psychologique chez les adolescents. The Canadian Journal of Psychiatry, 66(7), 624-633.
Sampasa-Kanyinga et al 2021c	X				X						X		X				X				X				X							X	Sampasa-Kanyinga, H., Colman, I., Goldfield, G. S., Janssen, I., Wang, J., Tremblay, M. S., ... & Chaput, J. P. (2021). 24-hour movement behaviors and internalizing and externalizing behaviors among youth. Journal of Adolescent Health, 68(5), 969-977.
Sampasa-Kanyinga et al 2022			X		X					X			X				X					X			X							X	Sampasa-Kanyinga, H., Lien, A., Hamilton, H. A., & Chaput, J. P. (2022). The Canadian 24-hour movement guidelines and self-rated physical and mental health among adolescents. Canadian Journal of Public Health, 113(2), 312-321.
Tabaczynski et al 2020	X				X						X		X				X				X						X					X	Tabaczynski, A., Courneya, K. S., & Trinh, L. (2020). Replacing sedentary time with physical activity and sleep: associations with quality of life in kidney cancer survivors. Cancer Causes & Control, 31(7), 669-681.
Weatherson et al 2021			X		X						X		X				X				X				X							X	Weatherson, K. A., Joopally, H., Wunderlich, K., Kwan, M. Y., Tomasone, J. R., & Faulkner, G. (2021). Post-secondary students’ adherence to the Canadian 24-hour movement guidelines for adults: results from the first deployment of the Canadian campus wellbeing survey (CCWS). Chronic Diseases and Injuries in Canada, 41(6).
Zhu et al 2019	X				X					X					X		X					X			X							X	Zhu, X., Haegele, J. A., & Healy, S. (2019). Movement and mental health: Behavioral correlates of anxiety and depression among children of 6–17 years old in the US. Mental Health and Physical Activity, 16, 60-65.
Kuzik et al 2020	X				X				X				X				X				X				X							X	Kuzik N, Naylor P-J, Spence JC, Carson V (2020) Movement behaviours and physical, cognitive, and social-emotional development in preschool-aged children: Cross-sectional associations using compositional analyses. PLoS ONE 15(8): e0237945. https://doi.org/10.1371/journal.pone.0237945
Fairclough et al 2021	X				X				X				X				X				X				X							X	Fairclough, S. J., Tyler, R., Dainty, J. R., Dumuid, D., Richardson, C., Shepstone, L., & Atkin, A. J. (2021). Cross-sectional associations between 24-hour activity behaviours and mental health indicators in children and adolescents: A compositional data analysis. Journal of Sports Sciences, 39(14), 1602-1614.
Dumuid et al 2021	X				X				X				X				X				X				X							X	Dumuid, D., Olds, T., Lange, K., Edwards, B., Lycett, K., Burgner, D. P., ... & Wake, M. (2022). Goldilocks Days: optimising children’s time use for health and well-being. J Epidemiol Community Health, 76(3), 301-308.
Su et al 2022		X			X				X				X				X				X				X							X	Su, J., Wei, E., Clark, C., Liang, K., & Sun, X. (2022). Physical exercise, Sedentary Behaviour, Sleep and Depression Symptoms in Chinese Young Adults During the COVID-19 Pandemic: A Compositional Isotemporal Analysis. Health Promotion, 24(5), 759-769.
Dennis et al 2021	X				X						X		X				X				X				X							X	Dennis, C. L., Birken, C. S., Brennenstuhl, S., Wrottesley, S., Marini, F., Bell, R. C., ... & Prioreschi, A. (2021). Describing 24-hour movement behaviours among preconception and recently pregnant Canadian parents: who do we need to target?. Behavioral Medicine, 1-13.
Duncan et al 2024		X				X			X				X				X				X				X							X		Duncan, M. J., Kuzik, N., Silva, D. A. S., Bélanger, R. E., Carson, V., Chaput, J. P., ... & Tremblay, M. S. (2024). “Goldilocks days” for adolescent mental health: Movement behaviour combinations for well-being, anxiety and depression by gender. Mental Health and Physical Activity, 26, 100572.
Duncan et al 2022	X				X				X				X				X						X		X							X		Duncan, M. J., Riazi, N. A., Faulkner, G., Gilchrist, J. D., Leatherdale, S. T., & Patte, K. A. (2022). The association of physical activity, sleep, and screen time with mental health in Canadian adolescents during the COVID-19 pandemic: A longitudinal isotemporal substitution analysis. Mental health and physical activity, 23, 100473.
Fairclough et al 2023			X		X				X				X				X				X				X							X		Fairclough, S. J., Clifford, L., Brown, D., & Tyler, R. (2023). Characteristics of 24-hour movement behaviours and their associations with mental health in children and adolescents. Journal of activity, sedentary and sleep behaviors, 2(1), 11.
Faria et al 2022	X				X				X				X				X				X				X							X		de Faria FR, Barbosa D, Howe CA, Canabrava KLR, Sasaki JE, dos Santos Amorim PR (2022) Time-use movement behaviors are associated with scores of depression/anxiety among adolescents: A compositional data analysis. PLoS ONE 17(12): e0279401. https://doi.org/10.1371/journal.pone.0279401
Fung et al 2023	X				X						X		X				X				X				X							X		Fung, H., Yeo, B. T., Chen, C., Lo, J. C., Chee, M. W., & Ong, J. L. (2023). Adherence to 24-hour movement recommendations and health indicators in early adolescence: cross-sectional and longitudinal associations in the adolescent brain cognitive development study. Journal of Adolescent Health, 72(3), 460-470.
Hidde et al 2022	X				X				X						X		X				X				X							X	some confounders missing (BMI)	Hidde, M. C., Lyden, K., Henry, K., & Leach, H. J. (2022). Reallocating time to physical activity and sleep: associations with quality of life in cancer survivors. Supportive Care in Cancer, 30(9), 7527-7534.
Hou et al 2024	X						X			X					X		X					X			X							X	some confounders missing (BMI). Outcome and exposure not valid	Hou, M., Herold, F., Werneck, A. O., Teychenne, M., Paoli, A. G. D., Taylor, A., ... & Zou, L. (2024). Associations of 24-hour movement behaviors with externalizing and internalizing problems among children and adolescents prescribed with eyeglasses/contact lenses. International Journal of Clinical and Health Psychology, 24(1), 100435.
Hou et al 2023	X				X					X					X		X					X			X							X	some confounders missing (BMI). Resilience outcome and exposure not valid.	Hou, M., Herold, F., Healy, S., Haegele, J. A., Block, M. E., Ludyga, S., ... & Zou, L. (2023). 24-Hour movement behaviors among visually impaired US children and adolescents. Mental Health and Physical Activity, 25, 100545.
Huang et al 2024	X				X				X						X		X				X				X							X	some confounders missing (BMI).	Huang, C., Yang, Y., Lu, C., Qin, P., Jiang, W., Ma, J., & Guo, L. (2024). Associations of 24-hour movement behaviors with emotional and behavioral problems among Chinese adolescents. Social Psychiatry and Psychiatric Epidemiology, 1-13.
Jiang et al 2024	X				X				X				X				X				X				X							X		Jiang, Y., Lu, Y., Cui, J., & Chu, A. (2024). 24-hour movement behaviors time allocation and depression among Chinese community-dwelling older adults: A latent profile analysis. Geriatric Nursing, 58, 382-387.
Kasai et al 2024			X				X		X						X				X		X				X							X	no inclusion/exclusion criteria, no socio-demographic information, only sex/age as covariates	Kasai, A., Shikano, A., Tanaka, R., Yoshinaga, M., & Noi, S. (2024). School-aged children’s movement behaviours and subjective health complaints in Japan: a cross-sectional study during COVID-19 pandemic-related school closures and after school reopenings. BMC public health, 24(1), 1204.
Khan et al 2024			X		X						X		X				X				X				X							X	no inclusion/exclusion criteria, sleep not validate measure	Khan, A., Ahmed, K. R., & Lee, E. Y. (2024). Adherence to 24-hour movement guidelines and their association with depressive symptoms in adolescents: Evidence from Bangladesh. Sports Medicine and Health Science, 6(1), 76-81.
Kostick & Zhu 2024			X		X						X				X		X				X				X							X	no inclusion/exclusion criteria, no BMI as covariate	Kostick, M. D., & Zhu, X. (2024). Movement Behaviors and Mental Health of Catholic Priests in the Eastern United States. Journal of religion and health, 63(3), 1867-1879.
Li et al 2024			X		X				X				X				X				X				X							X	no exclusion criteria specified	Li, F., Yin, L., Luo, W., Gao, Z., Ryu, S., Sun, M., ... & Yang, Z. (2024). Isotemporal substitution effect of 24-hour movement behavior on the mental health of Chinese preschool children. Frontiers in Public Health, 12, 1288262.
Liang et al 2024a	X				X				X				X				X				X				X							X		Liang, W., Wang, Y., Huang, Q., Shang, B., Su, N., Zhou, L., ... & Duan, Y. (2024). Adherence to 24-Hour Movement Guidelines Among Chinese Older Adults: Prevalence, Correlates, and Associations With Physical and Mental Health Outcomes. JMIR Public Health and Surveillance, 10, e46072.
Liang et al 2024b	X				X				X				X				X				X				X							X		Liang, W., Wang, Y., Su, N., Song, H., Rhodes, R. E., Wang, X., ... & Duan, Y. (2023). Associations of Reallocating Sedentary Time to Physical Activity and Sleep with Physical and Mental Health of Older Adults. Medicine and science in sports and exercise.
Liang et al 2023			X		X						X		X				X				X				X							X	no inclusion/exclusion criteria, exposure unvalidated single items	Liang, K., Chen, S., & Chi, X. (2023). Differential associations between meeting 24-hour movement guidelines with mental wellbeing and mental illness among Chinese adolescents. Journal of Adolescent Health, 72(5), 658-666.
Lin et al 2024	X				X						X		X				X				X				X							X	some exposures measured with unvalidated single items	Lin, L., Liang, W., Wang, R., Rhodes, R. E., & Liu, H. (2024). Association of 24-hour movement guideline adherence, mental health and quality of life in young adults: the role of e-Health literacy. Frontiers in Public Health, 12, 1344718.
Liu et al 2023			X		X						X		X				X				X				X							X	no inclusion/exclusion for participants, sleep unvalidated measure	Liu, Y., Lin, H., Zhang, H., Zhang, X., & Yin, S. (2023). Correlation analysis between physical activity and depressive tendencies among occupational groups: an isotemporal substitution approach. BMC public health, 23(1), 2241.
Lopez-Gil et al 2024	X				X						X		X				X						X		X							X	exposure and outcomes unvalidated (?) single items	López-Gil, J. F., Firth, J., & García-Hermoso, A. (2024). Is meeting with the 24-h movement recommendations linked with suicidality? Results from a nationwide sample of 44,734 US adolescents. Journal of affective disorders, 349, 617-624.
Luo et al 2022			X		X						X		X				X					X			X							X	exposure and outcomes unvalidated items	Luo, L., Cao, Y., Hu, Y., Wen, S., Tang, K., Ding, L., & Song, N. (2022). The associations between meeting 24-hour movement guidelines (24-HMG) and self-rated physical and mental health in older adults—cross sectional evidence from China. International Journal of Environmental Research and Public Health, 19(20), 13407.
Luo et al 2023			X		X					X			X				X					X			X							X	inclusion criteria not described, exposure and outcomes unvalidated items	Luo, L., Zeng, X., Cao, Y., Hu, Y., Wen, S., Tang, K., ... & Song, N. (2023). The associations between meeting 24-hour movement guidelines (24-HMG) and mental health in adolescents—cross sectional evidence from China. International journal of environmental research and public health, 20(4), 3167.
Meneguci et al 2024	X				X						X				X		X				X				X							X	sleep unvalidated measure, BMI missing from confounders	Meneguci, J., Galvão, L. L., Tribess, S., Meneguci, C. A. G., & Virtuoso, J. S. (2024). Isotemporal substitution analysis of time between sleep, sedentary behavior, and physical activity on depressive symptoms in older adults: a cross-sectional study. Sao Paulo Medical Journal, 142(4), e2023144.
Rorem et al 2024			X		X				X						X		X				X				X							X	no exclusion criteria specified, no BMI	Rorem, D., Ezeugwu, V. E., Joly, V. J., Rasmussen, C., Carson, V., Tamana, S. K., ... & Pei, J. (2024). Finding the balance: The influence of movement behaviours on childhood behaviour problems. Mental Health and Physical Activity, 26, 100593.
Ohta et al 2023	X				X						X		X				X				X				X							X	sleep unvalidated	Ohta, T., Ogawa, M., Kikuchi, N., Sasai, H., & Okamoto, T. (2023). Adherence to 24-h movement guidelines and depressive status during the coronavirus disease outbreak: A cross-sectional Japanese survey. International Journal of Public Health, 68, 1604647.
Tan et al 2023			X		X				X				X				X				X				X							X	no inclusion/exclusion regarding original sample	Tan, S. Y. X., Padmapriya, N., Bernard, J. Y., Toh, J. Y., Wee, H. L., Tan, K. H., Yap, F. K. P., Lee, Y. S., Chong, Y. S., Godfrey, K., Eriksson, J. G., Shek, L. P. C., Tan, C. S., Chong, M. F. F., & Müller-Riemenschneider, F. (2023). Cross-sectional and prospective associations between children’s 24-h time use and their health-related quality of life: a compositional isotemporal substitution ap…
Yin et al 2024	X				X						X		X				X				X				X							X	screen time unvalidated	Yin, L., Li, F., Liu, P., Yin, Z., Yang, Z., Pi, L., & Gao, Z. (2024). Examining the relationship between meeting 24-hour movement behaviour guidelines and mental health in Chinese preschool children. Frontiers in Pediatrics, 12, 1337158.
Yuan et al 2023		X					X			X					X				X		X						X					X	movement behaviours unvalidated, no inclusion criteria, covariates missing, no reporting of accounting for covariates in analyses	Yuan, W., Zhang, Y., Yang, T., Cai, S., Chen, ; Ziyue, Song, ; Xinli, Dong, Y., Ma, J., Zhang, ; Xiuhong, & Song, Y. (2023). Association Between Combinations of 24-Hour Movement Behaviors and Depression Among Adolescents-Inner Mongolia Autonomous Region. China CDC Weekly, 40(5). https://weekly.chinacdc.cn/
Zhang et al 2024			X		X				X				X						X		X				X							X	not clear if confounders included in analyses	Zhang, Y., Chi, X., Huang, L., Yang, X., & Chen, S. (2024). Cross-sectional association between 24-hour movement guidelines and depressive symptoms in Chinese university students. PeerJ, 12(4), e17217. https://doi.org/10.7717/PEERJ.17217/SUPP-2
Zhang et al 2023a			X		X					X			X				X				X				X							X	exposure unvalidated	Zhang, Y., Pan, Y., Ma, Z., Wang, D., Zou, R., & Fan, F. (2023). Cross-sectional and longitudinal associations of adherence to the 24-hour movement guidelines with mental health problems among Chinese adolescents. Journal of Psychosomatic Research, 170, 111352. https://doi.org/10.1016/j.jpsychores.2023.111352
Zhou et al 2024			X		X						X			X				X			X						X					X	exposure not well described, no covariates included in analyses	Zhou, X., Shafrin Ahmad, N., Zamri Khairani, A., & Chen, Y. (2024). Association between meeting the 24-hour movement guideline and anxiety status in Chinese school-aged adolescents. Environment and Social Psychology, 9(6). https://doi.org/10.54517/esp.v9i6.2509
Zhu et al 2023			X		X						X				X		X				X				X							X	exposure sleep&ST unvalidated, some covariates missing	Zhu, N., Guo, H., Ma, D., Wang, Q., Ma, J., & Kim, H. (2023). The Association between 24 h Movement Guidelines and Internalising and Externalising Behaviour Problems among Chinese Preschool Children. Children (Basel, Switzerland), 10(7). https://doi.org/10.3390/children10071146
Murray et al 2023			X		X						X				X		X				X				X							X	exposure sleep&SB unvalidated, BMI missing from covariates	Murray, R. M., Doré, I., Sabiston, C. M., Michael, F., & O’Loughlin, J. L. (2023). A time compositional analysis of the association between movement behaviors and indicators of mental health in young adults. Scandinavian Journal of Medicine & Science in Sports, 33(12), 2598–2607. https://doi.org/10.1111/sms.14471
Liu et al 2024	X				X						X		X				X				X				X							X	exposure sleep unvalidated	Liu, Y., Ge, X., Wang, Y., Qiao, S., & Cai, Y. (2024). How race and socioeconomic status moderate the association between moderate-to-vigorous physical activity and depressive symptoms: a cross-sectional study with compositional data. British Journal of Sports Medicine, bjsports-2024-108290. https://doi.org/10.1136/bjsports-2024-108290
Sampasa-Kanyinga et al 2022	X				X				X				X				X						X		X							X	outcomes not validated	Sampasa-Kanyinga, H., Lien, A., Hamilton, H. A., & Chaput, J.-P. (2022). Canadian 24-h Movement Guidelines, Life Stress, and Self-Esteem Among Adolescents. Frontiers in Public Health, 10, 702162. https://doi.org/10.3389/fpubh.2022.702162
Sun Y et al 2024	X				X						X		X				X					X			X							X	exposure not clear if validated, outcome not validated	Sun, Y., Luo, D., Guan, K., & Luo, X. (2024). Meeting 24-h movement behavior guidelines is associated with academic engagement, social-emotional functioning in obese/overweight youth. Complementary Therapies in Clinical Practice, 56, 101863. https://doi.org/10.1016/j.ctcp.2024.101863
Sun et al 2023		X				X					X		X				X				X				X							X	no inclusion/exclusion, poor description of setting, unlcear if sleep item valid	Sun, J., Jiang, X., & Wei, S. (2023). Combinations of physical activity, screen time and sleep, and their association with subjective wellbeing in children. Complementary Therapies in Clinical Practice, 51, 101720. https://doi.org/10.1016/j.ctcp.2023.101720
Baillot et al 2022	X				X						X		X				X						X		X							X	sleep, ST, SB: unvalidated? Outcome: unvalidated?	Baillot, A., Chaput, J.-P., Prince, S. A., Romain, A. J., Colley, R. C., & Lang, J. J. (2022). Health associations with meeting the new Canadian 24-Hour Movement Guidelines recommendations according to body mass index classes in Canadian adults. https://doi.org/10.25318/82-003-x202201100001-eng
Bao et al 2024	X				X						X				X		X				X				X							X	ST unvalidate, no inclusion criteria, BMI missing	Bao, R., Yang, Z., Memon, A. R., Chen, S., Wang, L., & Cai, Y. (2024). Association between meeting the 24‐h movement guidelines and psychosocial health in children: A cross‐sectional study. Child: Care, Health and Development, 50(1), e13191. https://doi.org/10.1111/cch.13191
Blodgett et al 2023	X				X				X				X				X				X				X							X		Blodgett, J. M., Mitchell, J. J., Stamatakis, E., Chastin, S., & Hamer, M. (2023). Associations between the composition of daily time spent in physical activity, sedentary behaviour and sleep and risk of depression: Compositional data analyses of the 1970 British cohort Study. Journal of Affective Disorders, 320, 616–620. https://doi.org/10.1016/j.jad.2022.09.110
Brown et al 2022a	X				X						X		X				X				X				X							X	ST, sleep unvalidated	Brown, D. M. Y., Faulkner, G. E. J., & Kwan, M. Y. W. (2022). Healthier movement behavior profiles are associated with higher psychological wellbeing among emerging adults attending post-secondary education. Journal of Affective Disorders, 319, 511–517. https://doi.org/10.1016/j.jad.2022.09.111
Brown et al 2022b	X				X						X				X		X						X		X							X	ST, sleep unvalidated. No BMI. No description of whether outcome validated.	Brown, D. M. Y., Hill, R. M., & Wolf, J. K. (2022). Cross-sectional associations between 24-h movement guideline adherence and suicidal thoughts among Canadian post-secondary students. Mental Health and Physical Activity, 23, 100484. https://doi.org/10.1016/j.mhpa.2022.100484
Chao et al 2022			X				X		X				X				X				X				X							X	no inclusion/exclusion criteria or description of setting	Chao, L., Ma, R., & Jiang, W. (2022). Movement behaviours and anxiety symptoms in Chinese college students: A compositional data analysis. Frontiers in Psychology, 13, 952728. https://doi.org/10.3389/FPSYG.2022.952728/BIBTEX
PERCENTAGE OF STUDIES	63.2184	6.89655	29.8851	0	93.1034	2.29885	4.5977	0	35.6322	18.3908	45.977	0	81.6092	2.29885	16.092	0	93.1034	2.29885	4.5977	0	78.1609	12.6437	9.1954	0	94.2529	1.14943	4.5977	0	3.44828	0	0	96.5517

## Sheet: longitudinal NOS
longitudinal NOS	representativeness of the exposed cohort				selection of non-exposed cohort				ascertainment of exposure				demonstration that outcome was not present at start			design or analysis		assessment of outcome				follow-up long enough for outcomes to occur		adequacy of follow-up of cohorts
Study	truly representative	somewhat representative	selected group	no description	drawn from same community as exposed	drawn from different source	no description	not applicable	secure record	structure interview	self-report	no description	yes	no	not applicable	study controls for important confounders	study controls for additional confounders	independent blind assessment	record linkage	self-report	no description	yes	no	complete FU	subjects lost unlikely to introduce bias	follow-up rate low and no description of those lost	no statement	comments	reference
Brown et al 2021b		X						X			X				X	X				X		X			X			Representative study - only 1% lost for these analyses. follow-up low but handled in the analyses.	Brown, D. M., Kwan, M. Y., Arbour-Nicitopoulos, K. P., & Cairney, J. (2021). Identifying patterns of movement behaviours in relation to depressive symptoms during adolescence: A latent profile analysis approach. Preventive Medicine, 143, 106352.
Cabanas-Sanchez et al 2021		X						X	X						X	X	X			X		X				X		sampling- random but stratified by sex & district, 51% accepted invitation. FU 67% retention rate but some differences between dropouts and completers, could introduce bias	Cabanas-Sánchez, V., Esteban-Cornejo, I., García-Esquinas, E., Ortolá, R., Ara, I., Rodríguez-Gómez, I., ... & Martínez-Gómez, D. (2021). Cross-sectional and prospective associations of sleep, sedentary and active behaviors with mental health in older people: a compositional data analysis from the Seniors-ENRICA-2 study. International Journal of Behavioral Nutrition and Physical Activity, 18(1), …
Chong et al 2021				X				X	X		X				X	X	X			X		X				X		sampling- convenience sample from specific area. FU 69% retention rate but some differences between dropouts and completers, could introduce bias	Chong, K. H., Parrish, A. M., Cliff, D. P., Dumuid, D., & Okely, A. D. (2021). Cross-sectional and longitudinal associations between 24-hour movement behaviours, recreational screen use and psychosocial health outcomes in children: A compositional data analysis approach. International journal of environmental research and public health, 18(11), 5995.
Faulkner et al 2020				X				X			X				X	X	X			X		X				X		description of those lost but they could introduce bias. Representativeness- also checked Reel et al 18 but no description	Faulkner, G., Weatherson, K., Patte, K., Qian, W., & Leatherdale, S. T. (2020). Are one-year changes in adherence to the 24-hour movement guidelines associated with flourishing among Canadian youth?. Preventive medicine, 139, 106179.
Guallar-Castillon et al 2014	X							X			X				X	X	X			X		X				X		sampling- original sample representative but actual sample used not described. FU- 79% at FU and some statistical differences between those w. and without FU	Guallar-Castillón, P., Bayán-Bravo, A., León-Muñoz, L. M., Balboa-Castillo, T., López-García, E., Gutierrez-Fisac, J. L., & Rodríguez-Artalejo, F. (2014). The association of major patterns of physical activity, sedentary behavior and sleep with health-related quality of life: a cohort study. Preventive medicine, 67, 248-254.
Hinkley et al 2020			X					X	X		X				X	X				X		X				X		exposure- accelerometer and S-R. FU rate explained but low	Hinkley, T., Timperio, A., Watson, A., Duckham, R. L., Okely, A. D., Cliff, D., ... & Hesketh, K. D. (2020). Prospective associations with physiological, psychosocial and educational outcomes of meeting Australian 24-Hour Movement Guidelines for the Early Years. International Journal of Behavioral Nutrition and Physical Activity, 17(1), 1-12.
Kandola et al 2021				X				X	X		X				X	X	X			X		X				X		sampling- original sample representative. Sleep was self-report. No decription of those lost at FU	Kandola, A. A., del Pozo Cruz, B., Osborn, D. P. J., Stubbs, B., Choi, K. W., & Hayes, J. F. (2021). Impact of replacing sedentary behaviour with other movement behaviours on depression and anxiety symptoms: a prospective cohort study in the UK Biobank. BMC medicine, 19(1), 1-12.
Loewen et al 2019		X						X			X				X	X			X			X		X				sampling- 75% consent rate for 269/286 possible schools	Loewen, O. K., Maximova, K., Ekwaru, J. P., Faught, E. L., Asbridge, M., Ohinmaa, A., & Veugelers, P. J. (2019). Lifestyle behavior and mental health in early adolescence. Pediatrics, 143(5).
McNeill et al 2020		X						X	X		X				X	X				X		X				X		sampling - representative schools but unclear about individuals. Exposure - accelerometer & S-R. FU 75% and no description of those lost	McNeill, J., Howard, S. J., Vella, S. A., & Cliff, D. P. (2020). Compliance with the 24-Hour movement guidelines for the early years: Cross-sectional and longitudinal associations with executive function and psychosocial health in preschool children. Journal of Science and Medicine in Sport, 23(9), 846-853.
Meyer et al 2020		X						X	X						X	X				X		X			X			FU 82%. Representativeness- need access to https://www.tandfonline.com/doi/abs/10.1080/02701367.2013.816224	Meyer, J. D., Ellingson, L. D., Buman, M. P., Shook, R. P., Hand, G. A., & Blair, S. N. (2020). Current and 1-year psychological and physical effects of replacing sedentary time with time in other behaviors. American journal of preventive medicine, 59(1), 12-20.
Patte et al 2020		X						X			X				X	X				X		X					X	COMPASS Representativeness- Leatherdale et al: "Since the COMPASS study is not designed to represent a geographical population outside the selected schools, Ontario and Alberta school boards and schools were purposefully sampled". FU - unclear. 74% had depression scores at both time points but otherwise no description	Patte, K. A., Faulkner, G., Qian, W., Duncan, M., & Leatherdale, S. T. (2020). Are one-year changes in adherence to the 24-hour movement guidelines associated with depressive symptoms among youth?. BMC Public Health, 20(1), 1-12.
Sampasa-Kanyinga et al 2021a		X						X			X				X	X				X		X					X	COMPASS sample- 82-84% of eligible students participated. FU unclear, Representativeness- Leatherdale et al: "Since the COMPASS study is not designed to represent a geographical population outside the selected schools, Ontario and Alberta school boards and schools were purposefully sampled" - 68% with data at both time points but unclear if dropouts differed	Sampasa-Kanyinga, H., Colman, I., Dumuid, D., Janssen, I., Goldfield, G. S., Wang, J. L., ... & Chaput, J. P. (2021). Longitudinal association between movement behaviours and depressive symptoms among adolescents using compositional data analysis. Plos one, 16(9), e0256867.
Taylor et al 2021		X						X	X		X				X	X				X		X			X			sample- 58% response of all possible mothers. No description of representativeness. Sleep S-R, others acceleromenter. Those lost at FU didn't differ in demographics.	Taylor, R. W., Haszard, J. J., Healey, D., Meredith-Jones, K. A., Taylor, B. J., & Galland, B. C. (2021). Adherence to 24-h movement behavior guidelines and psychosocial functioning in young children: a longitudinal analysis. International Journal of Behavioral Nutrition and Physical Activity, 18(1), 1-13.
Feng et al 2022		X						X			X				X	X				X		X				X		2609 at T1, 569 at T2	Feng, J., Lau, P. W. C., Shi, L., & Huang, W. Y. (2022). Longitudinal shifts in movement behaviors during the COVID-19 pandemic: Relations to posttraumatic stress disorder among university students. International Journal of Environmental Research and Public Health, 19(20), 13449.
Fung et al 2023			X					X			X				X	X				X		X			X			88% retention at T2	Fung, H., Yeo, B. T., Chen, C., Lo, J. C., Chee, M. W., & Ong, J. L. (2023). Adherence to 24-hour movement recommendations and health indicators in early adolescence: cross-sectional and longitudinal associations in the adolescent brain cognitive development study. Journal of Adolescent Health, 72(3), 460-470.
García-Hermoso et al 2022		X						X			X		X							X		X			X			compared non-completers in depression but not movement behaviours. BMI missing from confounders	García-García, J., Mañas, A., González-Gross, M., Espin, A., Ara, I., Ruiz, J. R., ... & Irazusta, J. (2023). Physical activity, sleep, and mental health during the COVID-19 pandemic: A one-year longitudinal study of Spanish university students. Heliyon, 9(9).
Peralta et al 2022		X						X			X				X	X				X		X				X	X	no information on FU loss	Peralta, G. P., Camerini, A. L., Haile, S. R., Kahlert, C. R., Lorthe, E., Marciano, L., ... & Kriemler, S. (2022). Lifestyle behaviours of children and adolescents during the first two waves of the COVID-19 pandemic in Switzerland and their relation to well-being: an observational study. International Journal of Public Health, 67, 1604978.
Rorem et al 2024				X				X	X						X					X		X				X		those lost to FU described but no details of controlling for this given
Tan et al 2023				X				X	X						X	X	X			X		X			X			FU and drop-outs compared and no differences	Tan, S. Y. X., Padmapriya, N., Bernard, J. Y., Toh, J. Y., Wee, H. L., Tan, K. H., Yap, F. K. P., Lee, Y. S., Chong, Y. S., Godfrey, K., Eriksson, J. G., Shek, L. P. C., Tan, C. S., Chong, M. F. F., & Müller-Riemenschneider, F. (2023). Cross-sectional and prospective associations between children’s 24-h time use and their health-related quality of life: a compositional isotemporal substitution ap…
Wang et al 2023				X				X			X				X	X				X			X		X			Drop-out rate 4%	Wang, S., Liang, W., Song, H., Su, N., Zhou, L., Duan, Y., Rhodes, R. E., Liu, H., Yang, Y. de, Lau, W. C. P., & Baker, J. S. (2023). Prospective association between 24-hour movement behaviors and mental health among overweight/obese college students: a compositional data analysis approach. Frontiers in Public Health, 11, 1203840. https://doi.org/10.3389/FPUBH.2023.1203840/BIBTEX
Zhang et al 2023a				X				X			X				X	X				X		X			X			No significant differences between completes and drop-outs	Zhang, Y., Pan, Y., Ma, Z., Wang, D., Zou, R., & Fan, F. (2023). Cross-sectional and longitudinal associations of adherence to the 24-hour movement guidelines with mental health problems among Chinese adolescents. Journal of Psychosomatic Research, 170, 111352. https://doi.org/10.1016/j.jpsychores.2023.111352
Zhu et al 2024		X						X	X				X			X	X		X			X					X	FU rate not reported	Zhu, J. H., Shen, Z. Z., Liu, B. P., & Jia, C. X. (2024). Replacement of sedentary behavior with various physical activities and the risk of incident depression: a prospective analysis of accelerator-measured and self-reported UK Biobank data. Social Psychiatry and Psychiatric Epidemiology, 1–12. https://doi.org/10.1007/S00127-024-02708-Z/TABLES/4
Monteagudo et al 2023				X				X	X						X	X				X		X					X	FU as inclusion criteria, no statement on if they differ from those without FU data	Monteagudo, P., Beltran-Valls, M. R., Adelantado-Renau, M., & Moliner-Urdiales, D. (2023). Observational longitudinal association between waking movement behaviours and psychological distress among adolescents using isotemporal analysis: DADOS study. Journal of Sports Sciences, 41(13), 1290–1298. https://doi.org/10.1080/02640414.2023.2268359
Zhang et al 2023b				X				X			X				X		X			X			X		X			FU only 3months, drops outs compared in gender/age but not other variables.	Zhang, R., Zhang, C.-Q., & Gu, D. (2023). Prospective associations between adherence to 24-hour movement guidelines and mental well-being in Chinese adolescents. Journal of Sports Sciences, 41(19), 1735–1743. https://doi.org/10.1080/02640414.2023.2292422
PERCENTAGE	4	48	8	40	0	0	0	100	44	0	76	0	8	4	88	88	36	0	8	92	0	92	8	4	40	40	20

## Sheet: Summaries
Summaries	Percentage of studies								Percentage of studies
Cross-sectional	Yes	No	Unclear	NA				Longitudinal	truly representative	somewhat representative	selected group	no description
Were the criteria for inclusion in the sample clearly defined?	63.2184	6.89655	29.8851	0				representativeness of the exposed cohort	4	48	8	40
Were the study subjects and the setting described in detail?	93.1034	2.29885	4.5977	0					drawn from same community as exposed	drawn from different source	no description	not applicable
Was the exposure measured in a valid and reliable way?	35.6322	18.3908	45.977	0				selection of non-exposed cohort	0	0	0	100
Were confounding factors identified?	81.6092	2.29885	16.092	0					secure record	structure interview	self-report	no description
Were strategies to deal with confounding factors stated?	93.1034	2.29885	4.5977	0				ascertainment of exposure	44	0	76	0
Were the outcomes measured in a valid and reliable way?	78.1609	12.6437	9.1954	0					yes	no	not applicable
Was appropriate statistical analysis used?	94.2529	1.14943	4.5977	0				demonstration that outcome was not present at start	8	4	88
Were objective, standard criteria used for measurement of the condition?	3.44828	0	0	96.5517					study controls for important confounders	study controls for additional confounders
								design or analysis	88	36
									independent blind assessment	record linkage	self-report	no description
								assessment of outcome	0	8	92	0
									yes	no
								follow-up long enough for outcomes to occur	92	8
									complete FU	subjects lost unlikely to introduce bias	follow-up rate low and no description of those lost	no statement
								adequacy of follow-up of cohorts	4	40	40	20

## Sheet: RCT RoB2
RCT RoB2: Intention-to-treat	Unique ID	Study ID	Experimental	Comparator	Outcome	Weight	D1	D2	D3	D4	D5	Overall
	1A	Duncan21	m-health	wait-list	depression; anxiety; stress; QoL	1									Low risk
	1B	Duncan21	m-health	wait-list	depression; anxiety; stress, HRQoL	1									Some concerns
														D1	Randomisation process
														D2	Deviations from the intended interventions
														D3	Missing outcome data
														D4	Measurement of the outcome
														D5	Selection of the reported result

## Sheet: Per outcome
Risk of bias per outcome
Depression
Study	Were the criteria for inclusion in the sample clearly defined?				Were the study subjects and the setting described in detail?				Was the exposure measured in a valid and reliable way?				Were confounding factors identified?				Were strategies to deal with confounding factors stated?				Were the outcomes measured in a valid and reliable way?				Was appropriate statistical analysis used?				Were objective, standard criteria used for measurement of the condition?				Reference
Burns et al 2020	X				X					X			X				X					X			X							X	Burns, R. D., Bai, Y., Pfledderer, C. D., Brusseau, T. A., & Byun, W. (2020). Movement behaviors and perceived loneliness and sadness within alaskan adolescents. International journal of environmental research and public health, 17(18), 6866.
Fairclough et al 2021	X				X				X				X				X				X				X							X	Fairclough, S. J., Tyler, R., Dainty, J. R., Dumuid, D., Richardson, C., Shepstone, L., & Atkin, A. J. (2021). Cross-sectional associations between 24-hour activity behaviours and mental health indicators in children and adolescents: A compositional data analysis. Journal of Sports Sciences, 39(14), 1602-1614.
Hansen et al 2022	X				X					X			X						X		X				X							X	Hansen, J., Hanewinkel, R., & Galimov, A. (2022). Physical activity, screen time, and sleep: do German children and adolescents meet the movement guidelines?. European Journal of Pediatrics, 181(5), 1985-1995.
Zhu et al 2019	X				X					X					X		X					X			X							X	Zhu, X., Haegele, J. A., & Healy, S. (2019). Movement and mental health: Behavioral correlates of anxiety and depression among children of 6–17 years old in the US. Mental Health and Physical Activity, 16, 60-65.
Brown et al 2021b	X				X					X			X				X				X				X							X	Brown, D. M., Kwan, M. Y., Arbour-Nicitopoulos, K. P., & Cairney, J. (2021). Identifying patterns of movement behaviours in relation to depressive symptoms during adolescence: A latent profile analysis approach. Preventive Medicine, 143, 106352.
Cao et al 2020			X		X					X			X				X				X				X							X	Cao, R., Gao, T., Hu, Y., Qin, Z., Ren, H., Liang, L., ... & Mei, S. (2020). Clustering of lifestyle factors and the relationship with depressive symptoms among adolescents in Northeastern China. Journal of Affective Disorders, 274, 704-710.
Dumuid et al 2021	X				X				X				X				X				X				X							X	Dumuid, D., Olds, T., Lange, K., Edwards, B., Lycett, K., Burgner, D. P., ... & Wake, M. (2022). Goldilocks Days: optimising children’s time use for health and well-being. J Epidemiol Community Health, 76(3), 301-308.
Gilchrist et al 2021			X		X						X		X				X				X				X							X	Gilchrist, J. D., Battista, K., Patte, K. A., Faulkner, G., Carson, V., & Leatherdale, S. T. (2021). Effects of reallocating physical activity, sedentary behaviors, and sleep on mental health in adolescents. Mental Health and Physical Activity, 20, 100380.
Lu et al 2021	X				X					X			X				X				X				X							X	Lu, S., Cheval, B., Yu, Q., Hossain, M. M., Chen, S. T., Taylor, A., ... & Zou, L. (2021, November). Associations of 24-hour movement behavior with depressive symptoms and anxiety in children: cross-sectional findings from a Chinese sample. In Healthcare (Vol. 9, No. 11, p. 1532). MDPI.
Cabanas-Sanchez et al 2021	X				X				X				X				X				X				X							X	Cabanas-Sánchez, V., Esteban-Cornejo, I., García-Esquinas, E., Ortolá, R., Ara, I., Rodríguez-Gómez, I., ... & Martínez-Gómez, D. (2021). Cross-sectional and prospective associations of sleep, sedentary and active behaviors with mental health in older people: a compositional data analysis from the Seniors-ENRICA-2 study. International Journal of Behavioral Nutrition and Physical Activity, 18(1), …
Curtis et al 2020	X				X						X		X				X				X				X							X	Curtis, R. G., Dumuid, D., Olds, T., Plotnikoff, R., Vandelanotte, C., Ryan, J., ... & Maher, C. (2020). The association between time-use behaviors and physical and mental well-being in adults: a compositional isotemporal substitution analysis. Journal of Physical Activity and Health, 17(2), 197-203.
del Pozo Cruz et al 2020	X				X						X		X				X				X				X							X	del Pozo Cruz, B., Alfonso-Rosa, R. M., McGregor, D., Chastin, S. F., Palarea-Albaladejo, J., & del Pozo Cruz, J. (2020). Sedentary behaviour is associated with depression symptoms: compositional data analysis from a representative sample of 3233 US adults and older adults assessed with accelerometers. Journal of affective disorders, 265, 59-62.
Dennis et al 2021	X				X						X		X				X				X				X							X	Dennis, C. L., Birken, C. S., Brennenstuhl, S., Wrottesley, S., Marini, F., Bell, R. C., ... & Prioreschi, A. (2021). Describing 24-hour movement behaviours among preconception and recently pregnant Canadian parents: who do we need to target?. Behavioral Medicine, 1-13.
Feng et al 2022	X				X						X		X				X				X				X							X	Feng, J., Huang, W. Y., Lau, P. W. C., Wong, S. H. S., & Sit, C. H. P. (2022). Movement behaviors and mental health of caregivers of preschoolers in China during the COVID-19 pandemic. Preventive Medicine, 155, 106913.
Haegele et al 2021	X				X						X		X				X				X				X				X				Haegele, J. A., Zhu, X., & Healy, S. (2021). Behavioral correlates of depression among adults with visual impairments. Journal of Visual Impairment & Blindness, 115(5), 403-413.
Hofman et al 2021	X				X				X				X				X				X				X							X	Hofman, A., Voortman, T., Ikram, M. A., & Luik, A. I. (2022). Substitutions of physical activity, sedentary behaviour and sleep: associations with mental health in middle-aged and elderly persons. J Epidemiol Community Health, 76(2), 175-181.
Liang et al 2021			X		X				X				X				X				X				X							X	Liang, K.; de Lucena Martins, C.M.; Chen, S.-T.; Clark, C.C.T.; Duncan, M.J.; Bu, H.; Huang, L.; Chi, X. Sleep as a Priority: 24-Hour Movement Guidelines and Mental Health of Chinese College Students during the COVID-19 Pandemic. Healthcare 2021, 9, 1166. https:// doi.org/10.3390/healthcare9091166
Su et al 2022		X			X				X				X				X				X				X							X	Su, J., Wei, E., Clark, C., Liang, K., & Sun, X. (2022). Physical exercise, Sedentary Behaviour, Sleep and Depression Symptoms in Chinese Young Adults During the COVID-19 Pandemic: A Compositional Isotemporal Analysis. Health Promotion, 24(5), 759-769.
Perez et al 2021	X				X					X			X				X				X				X							X	Perez, L. G., Dong, L., Beckman, R., & Meadows, S. O. (2022). Movement behaviors associated with mental health among US military service members. Military Psychology, 34(2), 211-223.
Hou et al 2023	X				X					X					X		X					X			X							X	some confounders missing (BMI). Resilience outcome and exposure not valid.	Hou, M., Herold, F., Healy, S., Haegele, J. A., Block, M. E., Ludyga, S., ... & Zou, L. (2023). 24-Hour movement behaviors among visually impaired US children and adolescents. Mental Health and Physical Activity, 25, 100545.
Liang et al 2023			X		X						X		X				X				X				X							X	no inclusion/exclusion criteria, exposure unvalidated single items	Liang, K., Chen, S., & Chi, X. (2023). Differential associations between meeting 24-hour movement guidelines with mental wellbeing and mental illness among Chinese adolescents. Journal of Adolescent Health, 72(5), 658-666.
Duncan et al 2024		X				X			X				X				X				X				X							X		Duncan, M. J., Kuzik, N., Silva, D. A. S., Bélanger, R. E., Carson, V., Chaput, J. P., ... & Tremblay, M. S. (2024). “Goldilocks days” for adolescent mental health: Movement behaviour combinations for well-being, anxiety and depression by gender. Mental Health and Physical Activity, 26, 100572.
Duncan et al 2022	X				X				X				X				X						X		X							X		Duncan, M. J., Riazi, N. A., Faulkner, G., Gilchrist, J. D., Leatherdale, S. T., & Patte, K. A. (2022). The association of physical activity, sleep, and screen time with mental health in Canadian adolescents during the COVID-19 pandemic: A longitudinal isotemporal substitution analysis. Mental health and physical activity, 23, 100473.
Faria et al 2022	X				X				X				X				X				X				X							X		de Faria FR, Barbosa D, Howe CA, Canabrava KLR, Sasaki JE, dos Santos Amorim PR (2022) Time-use movement behaviors are associated with scores of depression/anxiety among adolescents: A compositional data analysis. PLoS ONE 17(12): e0279401. https://doi.org/10.1371/journal.pone.0279401
Khan et al 2024			X		X						X		X				X				X				X							X	no inclusion/exclusion criteria, sleep not validate measure	Khan, A., Ahmed, K. R., & Lee, E. Y. (2024). Adherence to 24-hour movement guidelines and their association with depressive symptoms in adolescents: Evidence from Bangladesh. Sports Medicine and Health Science, 6(1), 76-81.
Luo et al 2023			X		X					X			X				X					X			X							X	inclusion criteria not described, exposure and outcomes unvalidated items	Luo, L., Zeng, X., Cao, Y., Hu, Y., Wen, S., Tang, K., ... & Song, N. (2023). The associations between meeting 24-hour movement guidelines (24-HMG) and mental health in adolescents—cross sectional evidence from China. International journal of environmental research and public health, 20(4), 3167.
Yuan et al 2023		X					X			X					X				X		X						X					X	movement behaviours unvalidated, no inclusion criteria, covariates missing, no reporting of accounting for covariates in analyses	Yuan, W., Zhang, Y., Yang, T., Cai, S., Chen, ; Ziyue, Song, ; Xinli, Dong, Y., Ma, J., Zhang, ; Xiuhong, & Song, Y. (2023). Association Between Combinations of 24-Hour Movement Behaviors and Depression Among Adolescents-Inner Mongolia Autonomous Region. China CDC Weekly, 40(5). https://weekly.chinacdc.cn/
Zhang et al 2023a			X		X					X			X				X				X				X							X	exposure unvalidated	Zhang, Y., Pan, Y., Ma, Z., Wang, D., Zou, R., & Fan, F. (2023). Cross-sectional and longitudinal associations of adherence to the 24-hour movement guidelines with mental health problems among Chinese adolescents. Journal of Psychosomatic Research, 170, 111352. https://doi.org/10.1016/j.jpsychores.2023.111352
Lopez-Gil et al 2024	X				X						X		X				X						X		X							X	exposure and outcomes unvalidated (?) single items	López-Gil, J. F., Firth, J., & García-Hermoso, A. (2024). Is meeting with the 24-h movement recommendations linked with suicidality? Results from a nationwide sample of 44,734 US adolescents. Journal of affective disorders, 349, 617-624.
Blodgett et al 2023	X				X				X				X				X				X				X							X		Blodgett, J. M., Mitchell, J. J., Stamatakis, E., Chastin, S., & Hamer, M. (2023). Associations between the composition of daily time spent in physical activity, sedentary behaviour and sleep and risk of depression: Compositional data analyses of the 1970 British cohort Study. Journal of Affective Disorders, 320, 616–620. https://doi.org/10.1016/j.jad.2022.09.110
Brown et al 2022b	X				X						X				X		X						X		X							X	ST, sleep unvalidated. No BMI. No description of whether outcome validated.	Brown, D. M. Y., Hill, R. M., & Wolf, J. K. (2022). Cross-sectional associations between 24-h movement guideline adherence and suicidal thoughts among Canadian post-secondary students. Mental Health and Physical Activity, 23, 100484. https://doi.org/10.1016/j.mhpa.2022.100484
Jiang et al 2024	X				X				X				X				X				X				X							X		Jiang, Y., Lu, Y., Cui, J., & Chu, A. (2024). 24-hour movement behaviors time allocation and depression among Chinese community-dwelling older adults: A latent profile analysis. Geriatric Nursing, 58, 382-387.
Kostick & Zhu 2024			X		X						X				X		X				X				X							X	no inclusion/exclusion criteria, no BMI as covariate	Kostick, M. D., & Zhu, X. (2024). Movement Behaviors and Mental Health of Catholic Priests in the Eastern United States. Journal of religion and health, 63(3), 1867-1879.
Liang et al 2024a	X				X				X				X				X				X				X							X		Liang, W., Wang, Y., Huang, Q., Shang, B., Su, N., Zhou, L., ... & Duan, Y. (2024). Adherence to 24-Hour Movement Guidelines Among Chinese Older Adults: Prevalence, Correlates, and Associations With Physical and Mental Health Outcomes. JMIR Public Health and Surveillance, 10, e46072.
Liang et al 2024b	X				X				X				X				X				X				X							X		Liang, W., Wang, Y., Su, N., Song, H., Rhodes, R. E., Wang, X., ... & Duan, Y. (2023). Associations of Reallocating Sedentary Time to Physical Activity and Sleep with Physical and Mental Health of Older Adults. Medicine and science in sports and exercise.
Lin et al 2024	X				X						X		X				X				X				X							X	some exposures measured with unvalidated single items	Lin, L., Liang, W., Wang, R., Rhodes, R. E., & Liu, H. (2024). Association of 24-hour movement guideline adherence, mental health and quality of life in young adults: the role of e-Health literacy. Frontiers in Public Health, 12, 1344718.
Liu et al 2023			X		X						X		X				X				X				X							X	no inclusion/exclusion for participants, sleep unvalidated measure	Liu, Y., Lin, H., Zhang, H., Zhang, X., & Yin, S. (2023). Correlation analysis between physical activity and depressive tendencies among occupational groups: an isotemporal substitution approach. BMC public health, 23(1), 2241.
Liu et al 2024	X				X						X		X				X				X				X							X	exposure sleep unvalidated	Liu, Y., Ge, X., Wang, Y., Qiao, S., & Cai, Y. (2024). How race and socioeconomic status moderate the association between moderate-to-vigorous physical activity and depressive symptoms: a cross-sectional study with compositional data. British Journal of Sports Medicine, bjsports-2024-108290. https://doi.org/10.1136/bjsports-2024-108290
Meneguci et al 2024	X				X						X				X		X				X				X							X	sleep unvalidated measure, BMI missing from confounders	Meneguci, J., Galvão, L. L., Tribess, S., Meneguci, C. A. G., & Virtuoso, J. S. (2024). Isotemporal substitution analysis of time between sleep, sedentary behavior, and physical activity on depressive symptoms in older adults: a cross-sectional study. Sao Paulo Medical Journal, 142(4), e2023144.
Murray et al 2023			X		X						X				X		X				X				X							X	exposure sleep&SB unvalidated, BMI missing from covariates	Murray, R. M., Doré, I., Sabiston, C. M., Michael, F., & O’Loughlin, J. L. (2023). A time compositional analysis of the association between movement behaviors and indicators of mental health in young adults. Scandinavian Journal of Medicine & Science in Sports, 33(12), 2598–2607. https://doi.org/10.1111/sms.14471
Ohta et al 2023	X				X						X		X				X				X				X							X	sleep unvalidated	Ohta, T., Ogawa, M., Kikuchi, N., Sasai, H., & Okamoto, T. (2023). Adherence to 24-h movement guidelines and depressive status during the coronavirus disease outbreak: A cross-sectional Japanese survey. International Journal of Public Health, 68, 1604647.
Zhang et al 2024			X		X				X				X						X		X				X							X	not clear if confounders included in analyses	Zhang, Y., Chi, X., Huang, L., Yang, X., & Chen, S. (2024). Cross-sectional association between 24-hour movement guidelines and depressive symptoms in Chinese university students. PeerJ, 12(4), e17217. https://doi.org/10.7717/PEERJ.17217/SUPP-2
	representativeness of the exposed cohort				selection of non-exposed cohort				ascertainment of exposure				demonstration that outcome was not present at start			design or analysis		assessment of outcome				follow-up long enough for outcomes to occur		adequacy of follow-up of cohorts
Taylor et al 2021		X						X	X		X				X	X				X		X			X			sample- 58% response of all possible mothers. No description of representativeness. Sleep S-R, others acceleromenter. Those lost at FU didn't differ in demographics.	Taylor, R. W., Haszard, J. J., Healey, D., Meredith-Jones, K. A., Taylor, B. J., & Galland, B. C. (2021). Adherence to 24-h movement behavior guidelines and psychosocial functioning in young children: a longitudinal analysis. International Journal of Behavioral Nutrition and Physical Activity, 18(1), 1-13.
Patte et al 2020		X						X			X				X	X				X		X					X	COMPASS Representativeness- Leatherdale et al: "Since the COMPASS study is not designed to represent a geographical population outside the selected schools, Ontario and Alberta school boards and schools were purposefully sampled". FU - unclear. 74% had depression scores at both time points but otherwise no description	Patte, K. A., Faulkner, G., Qian, W., Duncan, M., & Leatherdale, S. T. (2020). Are one-year changes in adherence to the 24-hour movement guidelines associated with depressive symptoms among youth?. BMC Public Health, 20(1), 1-12.
Sampasa-Kanyinga et al 2021a		X						X			X				X	X				X		X					X	COMPASS sample- 82-84% of eligible students participated. FU unclear, Representativeness- Leatherdale et al: "Since the COMPASS study is not designed to represent a geographical population outside the selected schools, Ontario and Alberta school boards and schools were purposefully sampled" - 68% with data at both time points but unclear if dropouts differed	Sampasa-Kanyinga, H., Colman, I., Dumuid, D., Janssen, I., Goldfield, G. S., Wang, J. L., ... & Chaput, J. P. (2021). Longitudinal association between movement behaviours and depressive symptoms among adolescents using compositional data analysis. Plos one, 16(9), e0256867.
Kandola et al 2021				X				X	X		X				X	X	X			X		X				X		sampling- original sample representative. Sleep was self-report. No decription of those lost at FU	Kandola, A. A., del Pozo Cruz, B., Osborn, D. P. J., Stubbs, B., Choi, K. W., & Hayes, J. F. (2021). Impact of replacing sedentary behaviour with other movement behaviours on depression and anxiety symptoms: a prospective cohort study in the UK Biobank. BMC medicine, 19(1), 1-12.
Zhang et al 2023a				X				X			X				X	X				X		X			X			No significant differences between completes and drop-outs	Zhang, Y., Pan, Y., Ma, Z., Wang, D., Zou, R., & Fan, F. (2023). Cross-sectional and longitudinal associations of adherence to the 24-hour movement guidelines with mental health problems among Chinese adolescents. Journal of Psychosomatic Research, 170, 111352. https://doi.org/10.1016/j.jpsychores.2023.111352
Monteagudo et al 2023				X				X	X						X	X				X		X					X	FU as inclusion criteria, no statement on if they differ from those without FU data	Monteagudo, P., Beltran-Valls, M. R., Adelantado-Renau, M., & Moliner-Urdiales, D. (2023). Observational longitudinal association between waking movement behaviours and psychological distress among adolescents using isotemporal analysis: DADOS study. Journal of Sports Sciences, 41(13), 1290–1298. https://doi.org/10.1080/02640414.2023.2268359
García-Hermoso et al 2022		X						X			X		X							X		X			X			compared non-completers in depression but not movement behaviours. BMI missing from confounders	García-García, J., Mañas, A., González-Gross, M., Espin, A., Ara, I., Ruiz, J. R., ... & Irazusta, J. (2023). Physical activity, sleep, and mental health during the COVID-19 pandemic: A one-year longitudinal study of Spanish university students. Heliyon, 9(9).
Wang et al 2023				X				X			X				X	X				X			X		X			Drop-out rate 4%	Wang, S., Liang, W., Song, H., Su, N., Zhou, L., Duan, Y., Rhodes, R. E., Liu, H., Yang, Y. de, Lau, W. C. P., & Baker, J. S. (2023). Prospective association between 24-hour movement behaviors and mental health among overweight/obese college students: a compositional data analysis approach. Frontiers in Public Health, 11, 1203840. https://doi.org/10.3389/FPUBH.2023.1203840/BIBTEX
Zhu et al 2024		X						X	X				X			X	X		X			X					X	FU rate not reported	Zhu, J. H., Shen, Z. Z., Liu, B. P., & Jia, C. X. (2024). Replacement of sedentary behavior with various physical activities and the risk of incident depression: a prospective analysis of accelerator-measured and self-reported UK Biobank data. Social Psychiatry and Psychiatric Epidemiology, 1–12. https://doi.org/10.1007/S00127-024-02708-Z/TABLES/4
Anxiety
Study	Were the criteria for inclusion in the sample clearly defined?				Were the study subjects and the setting described in detail?				Was the exposure measured in a valid and reliable way?				Were confounding factors identified?				Were strategies to deal with confounding factors stated?				Were the outcomes measured in a valid and reliable way?				Was appropriate statistical analysis used?				Were objective, standard criteria used for measurement of the condition?				Reference
Zhu et al 2019	X				X					X					X		X					X			X							X	Zhu, X., Haegele, J. A., & Healy, S. (2019). Movement and mental health: Behavioral correlates of anxiety and depression among children of 6–17 years old in the US. Mental Health and Physical Activity, 16, 60-65.
Gilchrist et al 2021			X		X						X		X				X				X				X							X	Gilchrist, J. D., Battista, K., Patte, K. A., Faulkner, G., Carson, V., & Leatherdale, S. T. (2021). Effects of reallocating physical activity, sedentary behaviors, and sleep on mental health in adolescents. Mental Health and Physical Activity, 20, 100380.
Lu et al 2021	X				X					X			X				X				X				X							X	Lu, S., Cheval, B., Yu, Q., Hossain, M. M., Chen, S. T., Taylor, A., ... & Zou, L. (2021, November). Associations of 24-hour movement behavior with depressive symptoms and anxiety in children: cross-sectional findings from a Chinese sample. In Healthcare (Vol. 9, No. 11, p. 1532). MDPI.
Sampasa-Kanyinga et al 2021b			X		X						X		X				X				X				X							X	Sampasa-Kanyinga, H., Chaput, J. P., Goldfield, G. S., Janssen, I., Wang, J., Hamilton, H. A., ... & Colman, I. (2021). The Canadian 24-Hour Movement Guidelines and Psychological Distress among Adolescents: Les Directives canadiennes en matière de mouvement sur 24 heures et la détresse psychologique chez les adolescents. The Canadian Journal of Psychiatry, 66(7), 624-633.
Bu et al 2021			X		X						X		X				X				X				X							X	Bu, H., He, A., Gong, N. et al. Optimal movement behaviors: correlates and associations with anxiety symptoms among Chinese university students. BMC Public Health 21, 2052 (2021). https://doi.org/10.1186/s12889-021-12116-6
Curtis et al 2020	X				X						X		X				X				X				X							X	Curtis, R. G., Dumuid, D., Olds, T., Plotnikoff, R., Vandelanotte, C., Ryan, J., ... & Maher, C. (2020). The association between time-use behaviors and physical and mental well-being in adults: a compositional isotemporal substitution analysis. Journal of Physical Activity and Health, 17(2), 197-203.
Dennis et al 2021	X				X						X		X				X				X				X							X	Dennis, C. L., Birken, C. S., Brennenstuhl, S., Wrottesley, S., Marini, F., Bell, R. C., ... & Prioreschi, A. (2021). Describing 24-hour movement behaviours among preconception and recently pregnant Canadian parents: who do we need to target?. Behavioral Medicine, 1-13.
Feng et al 2022	X				X						X		X				X				X				X							X	Feng, J., Huang, W. Y., Lau, P. W. C., Wong, S. H. S., & Sit, C. H. P. (2022). Movement behaviors and mental health of caregivers of preschoolers in China during the COVID-19 pandemic. Preventive Medicine, 155, 106913.
Hofman et al 2021	X				X				X				X				X				X				X							X	Hofman, A., Voortman, T., Ikram, M. A., & Luik, A. I. (2022). Substitutions of physical activity, sedentary behaviour and sleep: associations with mental health in middle-aged and elderly persons. J Epidemiol Community Health, 76(2), 175-181.
Liang et al 2021			X		X				X				X				X				X				X							X	Liang, K.; de Lucena Martins, C.M.; Chen, S.-T.; Clark, C.C.T.; Duncan, M.J.; Bu, H.; Huang, L.; Chi, X. Sleep as a Priority: 24-Hour Movement Guidelines and Mental Health of Chinese College Students during the COVID-19 Pandemic. Healthcare 2021, 9, 1166. https:// doi.org/10.3390/healthcare9091166
Hou et al 2023	X				X					X					X		X					X			X							X	some confounders missing (BMI). Resilience outcome and exposure not valid.	Hou, M., Herold, F., Healy, S., Haegele, J. A., Block, M. E., Ludyga, S., ... & Zou, L. (2023). 24-Hour movement behaviors among visually impaired US children and adolescents. Mental Health and Physical Activity, 25, 100545.
Liang et al 2023			X		X						X		X				X				X				X							X	no inclusion/exclusion criteria, exposure unvalidated single items	Liang, K., Chen, S., & Chi, X. (2023). Differential associations between meeting 24-hour movement guidelines with mental wellbeing and mental illness among Chinese adolescents. Journal of Adolescent Health, 72(5), 658-666.
Duncan et al 2024		X				X			X				X				X				X				X							X		Duncan, M. J., Kuzik, N., Silva, D. A. S., Bélanger, R. E., Carson, V., Chaput, J. P., ... & Tremblay, M. S. (2024). “Goldilocks days” for adolescent mental health: Movement behaviour combinations for well-being, anxiety and depression by gender. Mental Health and Physical Activity, 26, 100572.
Duncan et al 2022	X				X				X				X				X						X		X							X		Duncan, M. J., Riazi, N. A., Faulkner, G., Gilchrist, J. D., Leatherdale, S. T., & Patte, K. A. (2022). The association of physical activity, sleep, and screen time with mental health in Canadian adolescents during the COVID-19 pandemic: A longitudinal isotemporal substitution analysis. Mental health and physical activity, 23, 100473.
Faria et al 2022	X				X				X				X				X				X				X							X		de Faria FR, Barbosa D, Howe CA, Canabrava KLR, Sasaki JE, dos Santos Amorim PR (2022) Time-use movement behaviors are associated with scores of depression/anxiety among adolescents: A compositional data analysis. PLoS ONE 17(12): e0279401. https://doi.org/10.1371/journal.pone.0279401
Luo et al 2023			X		X					X			X				X					X			X							X	inclusion criteria not described, exposure and outcomes unvalidated items	Luo, L., Zeng, X., Cao, Y., Hu, Y., Wen, S., Tang, K., ... & Song, N. (2023). The associations between meeting 24-hour movement guidelines (24-HMG) and mental health in adolescents—cross sectional evidence from China. International journal of environmental research and public health, 20(4), 3167.
Zhang et al 2023a			X		X					X			X				X				X				X							X	exposure unvalidated	Zhang, Y., Pan, Y., Ma, Z., Wang, D., Zou, R., & Fan, F. (2023). Cross-sectional and longitudinal associations of adherence to the 24-hour movement guidelines with mental health problems among Chinese adolescents. Journal of Psychosomatic Research, 170, 111352. https://doi.org/10.1016/j.jpsychores.2023.111352
Zhou et al 2024			X		X						X			X				X			X						X					X	exposure not well described, no covariates included in analyses	Zhou, X., Shafrin Ahmad, N., Zamri Khairani, A., & Chen, Y. (2024). Association between meeting the 24-hour movement guideline and anxiety status in Chinese school-aged adolescents. Environment and Social Psychology, 9(6). https://doi.org/10.54517/esp.v9i6.2509
Chao et al 2022			X				X		X				X				X				X				X							X	no inclusion/exclusion criteria or description of setting	Chao, L., Ma, R., & Jiang, W. (2022). Movement behaviours and anxiety symptoms in Chinese college students: A compositional data analysis. Frontiers in Psychology, 13, 952728. https://doi.org/10.3389/FPSYG.2022.952728/BIBTEX
Kostick & Zhu 2024			X		X						X				X		X				X				X							X	no inclusion/exclusion criteria, no BMI as covariate	Kostick, M. D., & Zhu, X. (2024). Movement Behaviors and Mental Health of Catholic Priests in the Eastern United States. Journal of religion and health, 63(3), 1867-1879.
Lin et al 2024	X				X						X		X				X				X				X							X	some exposures measured with unvalidated single items	Lin, L., Liang, W., Wang, R., Rhodes, R. E., & Liu, H. (2024). Association of 24-hour movement guideline adherence, mental health and quality of life in young adults: the role of e-Health literacy. Frontiers in Public Health, 12, 1344718.
	representativeness of the exposed cohort				selection of non-exposed cohort				ascertainment of exposure				demonstration that outcome was not present at start			design or analysis		assessment of outcome				follow-up long enough for outcomes to occur		adequacy of follow-up of cohorts
Taylor et al 2021		X						X	X		X				X	X				X		X			X			sample- 58% response of all possible mothers. No description of representativeness. Sleep S-R, others acceleromenter. Those lost at FU didn't differ in demographics.	Taylor, R. W., Haszard, J. J., Healey, D., Meredith-Jones, K. A., Taylor, B. J., & Galland, B. C. (2021). Adherence to 24-h movement behavior guidelines and psychosocial functioning in young children: a longitudinal analysis. International Journal of Behavioral Nutrition and Physical Activity, 18(1), 1-13.
Kandola et al 2021				X				X	X		X				X	X	X			X		X				X		sampling- original sample representative. Sleep was self-report. No decription of those lost at FU	Kandola, A. A., del Pozo Cruz, B., Osborn, D. P. J., Stubbs, B., Choi, K. W., & Hayes, J. F. (2021). Impact of replacing sedentary behaviour with other movement behaviours on depression and anxiety symptoms: a prospective cohort study in the UK Biobank. BMC medicine, 19(1), 1-12.
Zhang et al 2023a				X				X			X				X	X				X		X			X			No significant differences between completes and drop-outs	Zhang, Y., Pan, Y., Ma, Z., Wang, D., Zou, R., & Fan, F. (2023). Cross-sectional and longitudinal associations of adherence to the 24-hour movement guidelines with mental health problems among Chinese adolescents. Journal of Psychosomatic Research, 170, 111352. https://doi.org/10.1016/j.jpsychores.2023.111352
Monteagudo et al 2023				X				X	X						X	X				X		X					X	FU as inclusion criteria, no statement on if they differ from those without FU data	Monteagudo, P., Beltran-Valls, M. R., Adelantado-Renau, M., & Moliner-Urdiales, D. (2023). Observational longitudinal association between waking movement behaviours and psychological distress among adolescents using isotemporal analysis: DADOS study. Journal of Sports Sciences, 41(13), 1290–1298. https://doi.org/10.1080/02640414.2023.2268359
Wang et al 2023				X				X			X				X	X				X			X		X			Drop-out rate 4%	Wang, S., Liang, W., Song, H., Su, N., Zhou, L., Duan, Y., Rhodes, R. E., Liu, H., Yang, Y. de, Lau, W. C. P., & Baker, J. S. (2023). Prospective association between 24-hour movement behaviors and mental health among overweight/obese college students: a compositional data analysis approach. Frontiers in Public Health, 11, 1203840. https://doi.org/10.3389/FPUBH.2023.1203840/BIBTEX
Mental health/well-being/distress/mood
Study	Were the criteria for inclusion in the sample clearly defined?				Were the study subjects and the setting described in detail?				Was the exposure measured in a valid and reliable way?				Were confounding factors identified?				Were strategies to deal with confounding factors stated?				Were the outcomes measured in a valid and reliable way?				Was appropriate statistical analysis used?				Were objective, standard criteria used for measurement of the condition?				Reference
Bang et al 2020	X				X						X		X				X						X		X							X	Bang, F., Roberts, K. C., Chaput, J. P., Goldfield, G. S., & Prince, S. A. (2020). Physical activity, screen time and sleep duration: Combined associations with psychosocial health among Canadian children and youth. Health Rep, 31(5), 9-16.
Chong et al 2021	X				X				X				X				X				X				X							X	Chong, K. H., Parrish, A. M., Cliff, D. P., Dumuid, D., & Okely, A. D. (2021). Cross-sectional and longitudinal associations between 24-hour movement behaviours, recreational screen use and psychosocial health outcomes in children: A compositional data analysis approach. International journal of environmental research and public health, 18(11), 5995.
Sampasa-Kanyinga et al 2022			X		X					X			X				X					X			X							X	Sampasa-Kanyinga, H., Lien, A., Hamilton, H. A., & Chaput, J. P. (2022). The Canadian 24-hour movement guidelines and self-rated physical and mental health among adolescents. Canadian Journal of Public Health, 113(2), 312-321.
Cabanas-Sanchez et al 2021	X				X				X				X				X				X				X							X	Cabanas-Sánchez, V., Esteban-Cornejo, I., García-Esquinas, E., Ortolá, R., Ara, I., Rodríguez-Gómez, I., ... & Martínez-Gómez, D. (2021). Cross-sectional and prospective associations of sleep, sedentary and active behaviors with mental health in older people: a compositional data analysis from the Seniors-ENRICA-2 study. International Journal of Behavioral Nutrition and Physical Activity, 18(1), …
Colley et al 2018	X				X						X		X				X					X			X							X	Colley, R. C., Michaud, I., & Garriguet, D. (2018). Reallocating time between sleep, sedentary and active behaviours: associations with obesity and health in Canadian adults. Health reports, 29(4), 3-13.
Hajo et al 2020			X		X						X			X				X			X					X						X	Hajo S, Reed JL, Hans H, Tulloch HE, Reid RD, Prince SA. 2020. Physical activity, sedentary time and sleep and associations with mood states, shift work disorder and absenteeism among nurses: an analysis of the cross-sectional Champlain Nurses’ Study. PeerJ 8:e8464 http://doi.org/10.7717/peerj.8464
Kitano et al 2020	X				X						X		X				X				X				X							X	Kitano, N., Kai, Y., Jindo, T., Tsunoda, K., & Arao, T. (2020). Compositional data analysis of 24-hour movement behaviors and mental health in workers. Preventive medicine reports, 20, 101213.
Le et al 2021	X				X				X				X				X				X				X							X	Le, F., Yap, Y., Tung, N.Y.C. et al. The Associations Between Daily Activities and Affect: a Compositional Isotemporal Substitution Analysis. Int.J. Behav. Med. (2021). https://doi.org/10.1007/s12529-021-10031-z
McGregor et al 2018			X		X						X		X				X					X			X				X				McGregor, D.E.; Carson, V.; Palarea-Albaladejo, J.; Dall, P.M.; Tremblay, M.S.; Chastin, S.F.M. Compositional Analysis of the Associations between 24-h Movement Behaviours and Health Indicators among Adults and Older Adults from the Canadian Health Measure Survey. Int. J. Environ. Res. Public Health 2018, 15, 1779. https://doi.org/10.3390/ijerph15081779
Meyer et al 2020	X				X				X				X				X				X				X							X	Meyer, J. D., Ellingson, L. D., Buman, M. P., Shook, R. P., Hand, G. A., & Blair, S. N. (2020). Current and 1-year psychological and physical effects of replacing sedentary time with time in other behaviors. American journal of preventive medicine, 59(1), 12-20.
Perez et al 2021	X				X					X			X				X				X				X							X	Perez, L. G., Dong, L., Beckman, R., & Meadows, S. O. (2022). Movement behaviors associated with mental health among US military service members. Military Psychology, 34(2), 211-223.
Weatherson et al 2021			X		X						X		X				X				X				X							X	Weatherson, K. A., Joopally, H., Wunderlich, K., Kwan, M. Y., Tomasone, J. R., & Faulkner, G. (2021). Post-secondary students’ adherence to the Canadian 24-hour movement guidelines for adults: results from the first deployment of the Canadian campus wellbeing survey (CCWS). Chronic Diseases and Injuries in Canada, 41(6).
Kasai et al 2024			X				X		X						X				X		X				X							X	no inclusion/exclusion criteria, no socio-demographic information, only sex/age as covariates	Kasai, A., Shikano, A., Tanaka, R., Yoshinaga, M., & Noi, S. (2024). School-aged children’s movement behaviours and subjective health complaints in Japan: a cross-sectional study during COVID-19 pandemic-related school closures and after school reopenings. BMC public health, 24(1), 1204.
Liang et al 2023			X		X						X		X				X				X				X							X	no inclusion/exclusion criteria, exposure unvalidated single items	Liang, K., Chen, S., & Chi, X. (2023). Differential associations between meeting 24-hour movement guidelines with mental wellbeing and mental illness among Chinese adolescents. Journal of Adolescent Health, 72(5), 658-666.
Sun et al 2023		X				X					X		X				X				X				X							X	no inclusion/exclusion, poor description of setting, unlcear if sleep item valid	Sun, J., Jiang, X., & Wei, S. (2023). Combinations of physical activity, screen time and sleep, and their association with subjective wellbeing in children. Complementary Therapies in Clinical Practice, 51, 101720. https://doi.org/10.1016/j.ctcp.2023.101720
Baillot et al 2022	X				X						X		X				X						X		X							X	sleep, ST, SB: unvalidated? Outcome: unvalidated?	Baillot, A., Chaput, J.-P., Prince, S. A., Romain, A. J., Colley, R. C., & Lang, J. J. (2022). Health associations with meeting the new Canadian 24-Hour Movement Guidelines recommendations according to body mass index classes in Canadian adults. https://doi.org/10.25318/82-003-x202201100001-eng
Brown et al 2022a	X				X						X		X				X				X				X							X	ST, sleep unvalidated	Brown, D. M. Y., Faulkner, G. E. J., & Kwan, M. Y. W. (2022). Healthier movement behavior profiles are associated with higher psychological wellbeing among emerging adults attending post-secondary education. Journal of Affective Disorders, 319, 511–517. https://doi.org/10.1016/j.jad.2022.09.111
Luo et al 2022			X		X						X		X				X					X			X							X	exposure and outcomes unvalidated items	Luo, L., Cao, Y., Hu, Y., Wen, S., Tang, K., Ding, L., & Song, N. (2022). The associations between meeting 24-hour movement guidelines (24-HMG) and self-rated physical and mental health in older adults—cross sectional evidence from China. International Journal of Environmental Research and Public Health, 19(20), 13407.
Murray et al 2023			X		X						X				X		X				X				X							X	exposure sleep&SB unvalidated, BMI missing from covariates	Murray, R. M., Doré, I., Sabiston, C. M., Michael, F., & O’Loughlin, J. L. (2023). A time compositional analysis of the association between movement behaviors and indicators of mental health in young adults. Scandinavian Journal of Medicine & Science in Sports, 33(12), 2598–2607. https://doi.org/10.1111/sms.14471
	representativeness of the exposed cohort				selection of non-exposed cohort				ascertainment of exposure				demonstration that outcome was not present at start			design or analysis		assessment of outcome				follow-up long enough for outcomes to occur		adequacy of follow-up of cohorts
Loewen et al 2019		X						X			X				X	X			X			X		X				sampling- 75% consent rate for 269/286 possible schools	Loewen, O. K., Maximova, K., Ekwaru, J. P., Faught, E. L., Asbridge, M., Ohinmaa, A., & Veugelers, P. J. (2019). Lifestyle behavior and mental health in early adolescence. Pediatrics, 143(5).
Zhang et al 2023b				X				X			X				X		X			X			X		X			FU only 3months, drops outs compared in gender/age but not other variables.	Zhang, R., Zhang, C.-Q., & Gu, D. (2023). Prospective associations between adherence to 24-hour movement guidelines and mental well-being in Chinese adolescents. Journal of Sports Sciences, 41(19), 1735–1743. https://doi.org/10.1080/02640414.2023.2292422
Emotional problems
Study	Were the criteria for inclusion in the sample clearly defined?				Were the study subjects and the setting described in detail?				Was the exposure measured in a valid and reliable way?				Were confounding factors identified?				Were strategies to deal with confounding factors stated?				Were the outcomes measured in a valid and reliable way?				Was appropriate statistical analysis used?				Were objective, standard criteria used for measurement of the condition?				Reference
Bang et al 2020	X				X						X		X				X						X		X							X	Bang, F., Roberts, K. C., Chaput, J. P., Goldfield, G. S., & Prince, S. A. (2020). Physical activity, screen time and sleep duration: Combined associations with psychosocial health among Canadian children and youth. Health Rep, 31(5), 9-16.
Brown et al 2021c	X				X				X				X				X				X				X				X				Brown, D. M., Kwan, M. Y., King-Dowling, S., & Cairney, J. (2021). Cross-Sectional Associations Between Wake-Time Movement Compositions and Mental Health in Preschool Children With and Without Motor Coordination Problems. Frontiers in Pediatrics, 1392.
Carson et al 2019	X				X				X				X				X				X				X							X	Carson, V., Ezeugwu, V. E., Tamana, S. K., Chikuma, J., Lefebvre, D. L., Azad, M. B., ... & Mandhane, P. J. (2019). Associations between meeting the Canadian 24-hour movement guidelines for the early years and behavioral and emotional problems among 3-year-olds. Journal of science and medicine in sport, 22(7), 797-802.
Fairclough et al 2021	X				X				X				X				X				X				X							X	Fairclough, S. J., Tyler, R., Dainty, J. R., Dumuid, D., Richardson, C., Shepstone, L., & Atkin, A. J. (2021). Cross-sectional associations between 24-hour activity behaviours and mental health indicators in children and adolescents: A compositional data analysis. Journal of Sports Sciences, 39(14), 1602-1614.
Kuzik et al 2020	X				X				X				X				X				X				X							X	Kuzik N, Naylor P-J, Spence JC, Carson V (2020) Movement behaviours and physical, cognitive, and social-emotional development in preschool-aged children: Cross-sectional associations using compositional analyses. PLoS ONE 15(8): e0237945. https://doi.org/10.1371/journal.pone.0237945
Lopez-Gil et al 2022		X			X					X			X				X				X				X							X	López‐Gil, J. F., Roman‐Viñas, B., Aznar, S., & Tremblay, M. S. (2022). Meeting 24‐h movement guidelines: Prevalence, correlates, and associations with socioemotional behavior in Spanish minors. Scandinavian Journal of Medicine & Science in Sports, 32(5), 881-891.
McNeill et al 2020		X			X						X		X				X				X				X							X	McNeill, J., Howard, S. J., Vella, S. A., & Cliff, D. P. (2020). Compliance with the 24-Hour movement guidelines for the early years: Cross-sectional and longitudinal associations with executive function and psychosocial health in preschool children. Journal of Science and Medicine in Sport, 23(9), 846-853.
Sampasa-Kanyinga et al 2021c	X				X						X		X				X				X				X							X	Sampasa-Kanyinga, H., Colman, I., Goldfield, G. S., Janssen, I., Wang, J., Tremblay, M. S., ... & Chaput, J. P. (2021). 24-hour movement behaviors and internalizing and externalizing behaviors among youth. Journal of Adolescent Health, 68(5), 969-977.
Chong et al 2021	X				X				X				X				X				X				X							X	Chong, K. H., Parrish, A. M., Cliff, D. P., Dumuid, D., & Okely, A. D. (2021). Cross-sectional and longitudinal associations between 24-hour movement behaviours, recreational screen use and psychosocial health outcomes in children: A compositional data analysis approach. International journal of environmental research and public health, 18(11), 5995.
Dumuid et al 2021	X				X				X				X				X				X				X							X	Dumuid, D., Olds, T., Lange, K., Edwards, B., Lycett, K., Burgner, D. P., ... & Wake, M. (2022). Goldilocks Days: optimising children’s time use for health and well-being. J Epidemiol Community Health, 76(3), 301-308.
Janssen et al 2017	X				X					X			X				X						X				X					X	Janssen, I., Roberts, K. C., & Thompson, W. (2017). Is adherence to the Canadian 24-Hour Movement Behaviour Guidelines for Children and Youth associated with improved indicators of physical, mental, and social health?. Applied Physiology, Nutrition, and Metabolism, 42(7), 725-731.
Bao et al 2024	X				X						X				X		X				X				X							X	ST unvalidate, no inclusion criteria, BMI missing	Bao, R., Yang, Z., Memon, A. R., Chen, S., Wang, L., & Cai, Y. (2024). Association between meeting the 24‐h movement guidelines and psychosocial health in children: A cross‐sectional study. Child: Care, Health and Development, 50(1), e13191. https://doi.org/10.1111/cch.13191
Fairclough et al 2023			X		X				X				X				X				X				X							X		Fairclough, S. J., Clifford, L., Brown, D., & Tyler, R. (2023). Characteristics of 24-hour movement behaviours and their associations with mental health in children and adolescents. Journal of activity, sedentary and sleep behaviors, 2(1), 11.
Fung et al 2023	X				X						X		X				X				X				X							X		Fung, H., Yeo, B. T., Chen, C., Lo, J. C., Chee, M. W., & Ong, J. L. (2023). Adherence to 24-hour movement recommendations and health indicators in early adolescence: cross-sectional and longitudinal associations in the adolescent brain cognitive development study. Journal of Adolescent Health, 72(3), 460-470.
Hou et al 2024	X						X			X					X		X					X			X							X	some confounders missing (BMI). Outcome and exposure not valid	Hou, M., Herold, F., Werneck, A. O., Teychenne, M., Paoli, A. G. D., Taylor, A., ... & Zou, L. (2024). Associations of 24-hour movement behaviors with externalizing and internalizing problems among children and adolescents prescribed with eyeglasses/contact lenses. International Journal of Clinical and Health Psychology, 24(1), 100435.
Li et al 2024			X		X				X				X				X				X				X							X	no exclusion criteria specified	Li, F., Yin, L., Luo, W., Gao, Z., Ryu, S., Sun, M., ... & Yang, Z. (2024). Isotemporal substitution effect of 24-hour movement behavior on the mental health of Chinese preschool children. Frontiers in Public Health, 12, 1288262.
Rorem et al 2024			X		X				X						X		X				X				X							X	no exclusion criteria specified, no BMI	Rorem, D., Ezeugwu, V. E., Joly, V. J., Rasmussen, C., Carson, V., Tamana, S. K., ... & Pei, J. (2024). Finding the balance: The influence of movement behaviours on childhood behaviour problems. Mental Health and Physical Activity, 26, 100593.
Sun Y et al 2024	X				X						X		X				X					X			X							X	exposure not clear if validated, outcome not validated	Sun, Y., Luo, D., Guan, K., & Luo, X. (2024). Meeting 24-h movement behavior guidelines is associated with academic engagement, social-emotional functioning in obese/overweight youth. Complementary Therapies in Clinical Practice, 56, 101863. https://doi.org/10.1016/j.ctcp.2024.101863
Yin et al 2024	X				X						X		X				X				X				X							X	screen time unvalidated	Yin, L., Li, F., Liu, P., Yin, Z., Yang, Z., Pi, L., & Gao, Z. (2024). Examining the relationship between meeting 24-hour movement behaviour guidelines and mental health in Chinese preschool children. Frontiers in Pediatrics, 12, 1337158.
Zhu et al 2023			X		X						X				X		X				X				X							X	exposure sleep&ST unvalidated, some covariates missing	Zhu, N., Guo, H., Ma, D., Wang, Q., Ma, J., & Kim, H. (2023). The Association between 24 h Movement Guidelines and Internalising and Externalising Behaviour Problems among Chinese Preschool Children. Children (Basel, Switzerland), 10(7). https://doi.org/10.3390/children10071146
Duncan et al 2022	X				X				X				X				X						X		X							X		Duncan, M. J., Riazi, N. A., Faulkner, G., Gilchrist, J. D., Leatherdale, S. T., & Patte, K. A. (2022). The association of physical activity, sleep, and screen time with mental health in Canadian adolescents during the COVID-19 pandemic: A longitudinal isotemporal substitution analysis. Mental health and physical activity, 23, 100473.
Huang et al 2024	X				X				X						X		X				X				X							X	some confounders missing (BMI).	Huang, C., Yang, Y., Lu, C., Qin, P., Jiang, W., Ma, J., & Guo, L. (2024). Associations of 24-hour movement behaviors with emotional and behavioral problems among Chinese adolescents. Social Psychiatry and Psychiatric Epidemiology, 1-13.
	representativeness of the exposed cohort				selection of non-exposed cohort				ascertainment of exposure				demonstration that outcome was not present at start			design or analysis		assessment of outcome				follow-up long enough for outcomes to occur		adequacy of follow-up of cohorts
Hinkley et al 2020			X					X	X		X				X	X				X		X				X		exposure- accelerometer and S-R. FU rate explained but low	Hinkley, T., Timperio, A., Watson, A., Duckham, R. L., Okely, A. D., Cliff, D., ... & Hesketh, K. D. (2020). Prospective associations with physiological, psychosocial and educational outcomes of meeting Australian 24-Hour Movement Guidelines for the Early Years. International Journal of Behavioral Nutrition and Physical Activity, 17(1), 1-12.
Fung et al 2023			X					X			X				X	X				X		X			X			88% retention at T2	Fung, H., Yeo, B. T., Chen, C., Lo, J. C., Chee, M. W., & Ong, J. L. (2023). Adherence to 24-hour movement recommendations and health indicators in early adolescence: cross-sectional and longitudinal associations in the adolescent brain cognitive development study. Journal of Adolescent Health, 72(3), 460-470.
Quality of life/life satisfaction
Study	Were the criteria for inclusion in the sample clearly defined?				Were the study subjects and the setting described in detail?				Was the exposure measured in a valid and reliable way?				Were confounding factors identified?				Were strategies to deal with confounding factors stated?				Were the outcomes measured in a valid and reliable way?				Was appropriate statistical analysis used?				Were objective, standard criteria used for measurement of the condition?				Reference
Dumuid et al 2021	X				X				X				X				X				X				X							X	Dumuid, D., Olds, T., Lange, K., Edwards, B., Lycett, K., Burgner, D. P., ... & Wake, M. (2022). Goldilocks Days: optimising children’s time use for health and well-being. J Epidemiol Community Health, 76(3), 301-308.
Janssen et al 2017	X				X					X			X				X						X				X					X	Janssen, I., Roberts, K. C., & Thompson, W. (2017). Is adherence to the Canadian 24-Hour Movement Behaviour Guidelines for Children and Youth associated with improved indicators of physical, mental, and social health?. Applied Physiology, Nutrition, and Metabolism, 42(7), 725-731.
Khan et al 2021	X				X					X			X				X				X				X							X	Khan, A., Lee, E. Y., & Tremblay, M. S. (2021). Meeting 24-h movement guidelines and associations with health related quality of life of Australian adolescents. Journal of Science and Medicine in Sport, 24(5), 468-473.
Cabanas-Sanchez et al 2021	X				X				X				X				X				X				X							X	Cabanas-Sánchez, V., Esteban-Cornejo, I., García-Esquinas, E., Ortolá, R., Ara, I., Rodríguez-Gómez, I., ... & Martínez-Gómez, D. (2021). Cross-sectional and prospective associations of sleep, sedentary and active behaviors with mental health in older people: a compositional data analysis from the Seniors-ENRICA-2 study. International Journal of Behavioral Nutrition and Physical Activity, 18(1), …
Curtis et al 2020	X				X						X		X				X				X				X							X	Curtis, R. G., Dumuid, D., Olds, T., Plotnikoff, R., Vandelanotte, C., Ryan, J., ... & Maher, C. (2020). The association between time-use behaviors and physical and mental well-being in adults: a compositional isotemporal substitution analysis. Journal of Physical Activity and Health, 17(2), 197-203.
Tabaczynski et al 2020	X				X						X		X				X				X						X					X	Tabaczynski, A., Courneya, K. S., & Trinh, L. (2020). Replacing sedentary time with physical activity and sleep: associations with quality of life in kidney cancer survivors. Cancer Causes & Control, 31(7), 669-681.
Tan et al 2023			X		X				X				X				X				X				X							X	no inclusion/exclusion regarding original sample	Tan, S. Y. X., Padmapriya, N., Bernard, J. Y., Toh, J. Y., Wee, H. L., Tan, K. H., Yap, F. K. P., Lee, Y. S., Chong, Y. S., Godfrey, K., Eriksson, J. G., Shek, L. P. C., Tan, C. S., Chong, M. F. F., & Müller-Riemenschneider, F. (2023). Cross-sectional and prospective associations between children’s 24-h time use and their health-related quality of life: a compositional isotemporal substitution ap…
Hidde et al 2022	X				X				X						X		X				X				X							X	some confounders missing (BMI)	Hidde, M. C., Lyden, K., Henry, K., & Leach, H. J. (2022). Reallocating time to physical activity and sleep: associations with quality of life in cancer survivors. Supportive Care in Cancer, 30(9), 7527-7534.
Lin et al 2024	X				X						X		X				X				X				X							X	some exposures measured with unvalidated single items	Lin, L., Liang, W., Wang, R., Rhodes, R. E., & Liu, H. (2024). Association of 24-hour movement guideline adherence, mental health and quality of life in young adults: the role of e-Health literacy. Frontiers in Public Health, 12, 1344718.
	representativeness of the exposed cohort				selection of non-exposed cohort				ascertainment of exposure				demonstration that outcome was not present at start			design or analysis		assessment of outcome				follow-up long enough for outcomes to occur		adequacy of follow-up of cohorts
Hinkley et al 2020			X					X	X		X				X	X				X		X				X		exposure- accelerometer and S-R. FU rate explained but low	Hinkley, T., Timperio, A., Watson, A., Duckham, R. L., Okely, A. D., Cliff, D., ... & Hesketh, K. D. (2020). Prospective associations with physiological, psychosocial and educational outcomes of meeting Australian 24-Hour Movement Guidelines for the Early Years. International Journal of Behavioral Nutrition and Physical Activity, 17(1), 1-12.
Guallar-Castillon et al 2014	X							X			X				X	X	X			X		X				X		sampling- original sample representative but actual sample used not described. FU- 79% at FU and some statistical differences between those w. and without FU	Guallar-Castillón, P., Bayán-Bravo, A., León-Muñoz, L. M., Balboa-Castillo, T., López-García, E., Gutierrez-Fisac, J. L., & Rodríguez-Artalejo, F. (2014). The association of major patterns of physical activity, sedentary behavior and sleep with health-related quality of life: a cohort study. Preventive medicine, 67, 248-254.
Peralta et al 2022		X						X			X				X	X				X		X				X	X	no information on FU loss	Peralta, G. P., Camerini, A. L., Haile, S. R., Kahlert, C. R., Lorthe, E., Marciano, L., ... & Kriemler, S. (2022). Lifestyle behaviours of children and adolescents during the first two waves of the COVID-19 pandemic in Switzerland and their relation to well-being: an observational study. International Journal of Public Health, 67, 1604978.
Tan et al 2023				X				X	X						X	X	X			X		X			X			FU and drop-outs compared and no differences	Tan, S. Y. X., Padmapriya, N., Bernard, J. Y., Toh, J. Y., Wee, H. L., Tan, K. H., Yap, F. K. P., Lee, Y. S., Chong, Y. S., Godfrey, K., Eriksson, J. G., Shek, L. P. C., Tan, C. S., Chong, M. F. F., & Müller-Riemenschneider, F. (2023). Cross-sectional and prospective associations between children’s 24-h time use and their health-related quality of life: a compositional isotemporal substitution ap…
Stress
Study	Were the criteria for inclusion in the sample clearly defined?				Were the study subjects and the setting described in detail?				Was the exposure measured in a valid and reliable way?				Were confounding factors identified?				Were strategies to deal with confounding factors stated?				Were the outcomes measured in a valid and reliable way?				Was appropriate statistical analysis used?				Were objective, standard criteria used for measurement of the condition?				Reference
Bang et al 2020	X				X						X		X				X						X		X							X	Bang, F., Roberts, K. C., Chaput, J. P., Goldfield, G. S., & Prince, S. A. (2020). Physical activity, screen time and sleep duration: Combined associations with psychosocial health among Canadian children and youth. Health Rep, 31(5), 9-16.
Curtis et al 2020	X				X						X		X				X				X				X							X	Curtis, R. G., Dumuid, D., Olds, T., Plotnikoff, R., Vandelanotte, C., Ryan, J., ... & Maher, C. (2020). The association between time-use behaviors and physical and mental well-being in adults: a compositional isotemporal substitution analysis. Journal of Physical Activity and Health, 17(2), 197-203.
Feng et al 2022	X				X						X		X				X				X				X							X	Feng, J., Huang, W. Y., Lau, P. W. C., Wong, S. H. S., & Sit, C. H. P. (2022). Movement behaviors and mental health of caregivers of preschoolers in China during the COVID-19 pandemic. Preventive Medicine, 155, 106913.
Kastelic et al 2021	X				X				X				X				X					X			X							X	Kastelic, K., Pedišić, Ž., Lipovac, D., Kastelic, N., Chen, S. T., & Šarabon, N. (2021). Associations of meeting 24-h movement guidelines with stress and self-rated health among adults: is meeting more guidelines associated with greater benefits?. BMC Public Health, 21(1), 1-10.
Meyer et al 2020	X				X				X				X				X				X				X							X	Meyer, J. D., Ellingson, L. D., Buman, M. P., Shook, R. P., Hand, G. A., & Blair, S. N. (2020). Current and 1-year psychological and physical effects of replacing sedentary time with time in other behaviors. American journal of preventive medicine, 59(1), 12-20.
Sampasa-Kanyinga et al 2022	X				X				X				X				X						X		X							X	outcomes not validated	Sampasa-Kanyinga, H., Lien, A., Hamilton, H. A., & Chaput, J.-P. (2022). Canadian 24-h Movement Guidelines, Life Stress, and Self-Esteem Among Adolescents. Frontiers in Public Health, 10, 702162. https://doi.org/10.3389/fpubh.2022.702162
	representativeness of the exposed cohort				selection of non-exposed cohort				ascertainment of exposure				demonstration that outcome was not present at start			design or analysis		assessment of outcome				follow-up long enough for outcomes to occur		adequacy of follow-up of cohorts
Monteagudo et al 2023				X				X	X						X	X				X		X					X	FU as inclusion criteria, no statement on if they differ from those without FU data	Monteagudo, P., Beltran-Valls, M. R., Adelantado-Renau, M., & Moliner-Urdiales, D. (2023). Observational longitudinal association between waking movement behaviours and psychological distress among adolescents using isotemporal analysis: DADOS study. Journal of Sports Sciences, 41(13), 1290–1298. https://doi.org/10.1080/02640414.2023.2268359
Wang et al 2023				X				X			X				X	X				X			X		X			Drop-out rate 4%	Wang, S., Liang, W., Song, H., Su, N., Zhou, L., Duan, Y., Rhodes, R. E., Liu, H., Yang, Y. de, Lau, W. C. P., & Baker, J. S. (2023). Prospective association between 24-hour movement behaviors and mental health among overweight/obese college students: a compositional data analysis approach. Frontiers in Public Health, 11, 1203840. https://doi.org/10.3389/FPUBH.2023.1203840/BIBTEX

## Sheet: Quality_GRADE
GRADE assessment			Quality assessment
Primary Outcomes	No. of unique participants	No. of studies	Risk of bias	Risk of inconsistency	Risk of indirectness	Risk of imprecision	Publication bias	Quality	Notes
Depression	823135	54	serious	serious	not serious	not serious	not suspected	very low	risk of bias generally low except for some concerns in measurement of exposure, representativeness and adequacy of follow-up. While most were in the same, positive, direction, 6 found no effect, 2 found positive+negative effect. Some inconsistency in the magnitude of effects. Indirectness - All studies used appropriate exposures, outcomes and populations. Imprecision - some studies with wide CIs.…
Anxiety	308921	27	serious	serious	not serious	not serious	not suspected	very low	risk of bias generally low except for some concerns in measurement of exposure, representativeness and adequacy of follow-up. 4 found no effect, those with an effect had variation in the magnitude. Indirectness - All studies used appropriate exposures, outcomes and populations. Imprecision - some studies with wide CIs. Dose-response gradients-increase quality
Mental health/well-being/distress/mood	176315	22	serious/very serious	not serious	not serious	not serious	not suspected	very low	some concerns in measurement of exposure as well as measurement of outcome. all positive, 1 study also with a negative finding and odds ratios all of similar magnitude. Indirectness - All studies used appropriate exposures, outcomes and populations. Imprecision - No studies with wide CIs. Dose-response gradients-increase quality
Emotional problems	75756	23	serious	serious	not serious	not serious	not suspected	very low	some concerns in measurement of exposure and definitions of inclusion criteria. Most positive, 6 with no significant finding and 4 with a negative finding, variation in magnitude reporting. Indirectness - All studies used appropriate exposures, outcomes and populations. Imprecision - no studies with wide CIs. Dose-response gradients-increase quality
Quality of life/life satisfaction	37675	13	serious	not serious	not serious	not serious	not suspected	very low	some concerns in measurement of exposure and adequacy of analyses. Most positive effect, 5 studies with no effect consistently small effects. Indirectness - All studies used appropriate exposures, outcomes and populations. Imprecision - no studies with wide CIs. Dose-response gradients-increase quality
Stress	17699	10	serious	not serious/serious	not serious	not serious	not suspected	very low	some concerns in measurement of exposure and outcome. All but 2 found positive effect, some minor variation in magnitude. Indirectness - All studies used appropriate exposures, outcomes and populations. Imprecision - no studies with wide Cis. Limited evidence for dose-response gradients
Additional outcomes - not assessed for quality
Self-esteem		5
Flourishing		6
Resilience		6
Work-related mental health		3
Loneliness		4
PTSD		2
