# Supplementary material for: 24-hour movement behaviours and mental health in non-clinical populations: A systematic review
Source: PLoS One. 2025 Jun 9;20(6):e0325445. doi: 10.1371/journal.pone.0325445 (PMC12148175; doi:10.1371/journal.pone.0325445)
Supplement: S4 File — (XLSX) [file pone.0325445.s004.xlsx]

## Sheet: included_studies_update
													movement behaviours
	included	peer_review	severe_illness	severe_mental_health	design	RoB	population	population2	country	sample_size	mean_age	%female	sleep	sedentary	total PA	LPA	MVPA	screen_time	strength/resistence	methods_movement	outcomes	methods_outcome	covariates	methods_analysis	magnitude	notes	reference
Baillot et al 2022	1	1	0	did not report	cross-sectional	JBI	adults	adults	Canada	10515	45.4	50.3	1	1	0	0	1	1	0	MVPA: accelerometer, ST, SB, sleep: unvalidated	mental health	single item		meet guidelines yes/no, regression			Baillot, A., Chaput, J.-P., Prince, S. A., Romain, A. J., Colley, R. C., & Lang, J. J. (2022). Health associations with meeting the new Canadian 24-Hour Movement Guidelines recommendations according to body mass index classes in Canadian adults. https://doi.org/10.25318/82-003-x202201100001-eng
Bao et al 2024	1	1	did not report	did not report	cross-sectional	JBI	9-12 years	children	China	2005	9.83	48.4	1	0	0	0	1	1	0	MVPA: valid item, sleep, ST: unvalidated items	externalising/internalising	SDQ		meet guidelines yes/no, regression			Bao, R., Yang, Z., Memon, A. R., Chen, S., Wang, L., & Cai, Y. (2024). Association between meeting the 24‐h movement guidelines and psychosocial health in children: A cross‐sectional study. Child: Care, Health and Development, 50(1), e13191. https://doi.org/10.1111/cch.13191
Blodgett et al 2023	1	1	1	did not report	cross-sectional	JBI	adults	adults	UK	4738	46	52.3	1	1	0	1	1	0	0	accelerometer	depression	anti-depressant medication/doctor visit		CoDA, ISM			Blodgett, J. M., Mitchell, J. J., Stamatakis, E., Chastin, S., & Hamer, M. (2023). Associations between the composition of daily time spent in physical activity, sedentary behaviour and sleep and risk of depression: Compositional data analyses of the 1970 British cohort Study. Journal of Affective Disorders, 320, 616–620. https://doi.org/10.1016/j.jad.2022.09.110
Brown et al 2022a	1	1	1	did not report	cross-sectional	JBI	18-25 years	adults	Canada	15080	20.78	67.1	1	0	0	0	1	1	0	MVPA: IPAQ, sleep, ST: unvalidated items	distress, wellbeing	K10, WEMWBS		latent profile analysis			Brown, D. M. Y., Faulkner, G. E. J., & Kwan, M. Y. W. (2022). Healthier movement behavior profiles are associated with higher psychological wellbeing among emerging adults attending post-secondary education. Journal of Affective Disorders, 319, 511–517. https://doi.org/10.1016/j.jad.2022.09.111
Brown et al 2022b	1	1	1	did not report	cross-sectional	JBI	18-29 years	adults	Canada	17633	21.7	67.1	1	1	0	0	1	1	0	MVPA: IPAQ, sleep, ST: unvalidated items	suicidality	unvalidated items		meet guidelines yes/no, regression			Brown, D. M. Y., Hill, R. M., & Wolf, J. K. (2022). Cross-sectional associations between 24-h movement guideline adherence and suicidal thoughts among Canadian post-secondary students. Mental Health and Physical Activity, 23, 100484. https://doi.org/10.1016/j.mhpa.2022.100484
Chao et al 2022	1	1	did not report	did not report	cross-sectional	JBI	students	adults	China	1475	20.7	68	1	1	0	0	1	0	0	MVPA, SB:IPAQ, sleep: PSQI	anxiety	Z-SAS		CoDA			Chao, L., Ma, R., & Jiang, W. (2022). Movement behaviours and anxiety symptoms in Chinese college students: A compositional data analysis. Frontiers in Psychology, 13, 952728. https://doi.org/10.3389/FPSYG.2022.952728/BIBTEX
Duncan et al 2022	1	1	did not report	did not report	cross-sectional	JBI	14-18 years	adolescent	Canada	2645	category	64.4	1	0	0	0	1	1	0	self-reported. Validated	depression, anxiety, flourishing, emotional dysregulation	CESD, GAD7, FS, emotional dys: six items, unvalidated		isotemporal substitution analysis			Duncan, M. J., Riazi, N. A., Faulkner, G., Gilchrist, J. D., Leatherdale, S. T., & Patte, K. A. (2022). The association of physical activity, sleep, and screen time with mental health in Canadian adolescents during the COVID-19 pandemic: A longitudinal isotemporal substitution analysis. Mental health and physical activity, 23, 100473.
Duncan et al 2024	1	1	did not report	did not report	cross-sectional	JBI	17-18 years	adolescent	Canada	67248	category	51.2	1	0	0	0	1	1	0	self-reported. Validated	flourishing, resiliency, anxiety, depression	FS, Brief Resiliency Scale, GAD7, CESD		compositional data analysis			Duncan, M. J., Kuzik, N., Silva, D. A. S., Bélanger, R. E., Carson, V., Chaput, J. P., ... & Tremblay, M. S. (2024). “Goldilocks days” for adolescent mental health: Movement behaviour combinations for well-being, anxiety and depression by gender. Mental Health and Physical Activity, 26, 100572.
Fairclough et al 2023	1	1	did not report	did not report	cross-sectional	JBI	9-13 years	children	UK	301	11.1	60.1	1	1	0	1	1	0	0	accelerometer	externalising/internalising	SDQ		compositional data analysis			Fairclough, S. J., Clifford, L., Brown, D., & Tyler, R. (2023). Characteristics of 24-hour movement behaviours and their associations with mental health in children and adolescents. Journal of activity, sedentary and sleep behaviors, 2(1), 11.
Faria et al 2022	1	1	did not report	did not report	cross-sectional	JBI	15-17 years	adolescent	Brazil	217	16	49.3	1	1	0	1	1	0	0	accelerometer	depression, anxiety	GHQ-12		compositional data analysis			de Faria FR, Barbosa D, Howe CA, Canabrava KLR, Sasaki JE, dos Santos Amorim PR (2022) Time-use movement behaviors are associated with scores of depression/anxiety among adolescents: A compositional data analysis. PLoS ONE 17(12): e0279401. https://doi.org/10.1371/journal.pone.0279401
Feng et al 2022	1	1	0	0	longitudinal	NOS	students	adults	China	410	19.3	58.8	1	1	0	0	1	1	0	IPAQ, PSQI	PTSD	PCL-C		meet guideliness yes/no, regression		FU 1 year	Feng, J., Lau, P. W. C., Shi, L., & Huang, W. Y. (2022). Longitudinal shifts in movement behaviors during the COVID-19 pandemic: Relations to posttraumatic stress disorder among university students. International Journal of Environmental Research and Public Health, 19(20), 13449.
Fung et al 2023	1	1	did not report	did not report	cross-sectional & longitudinal	JBI & NOS	9-14 years	children & adolescents	USA	9273	9.9 & 12	48	1	0	1	0	0	1	0	self or parent report. YSTS	externalising/internalising	CBC		meet guideliness yes/no, regression			Fung, H., Yeo, B. T., Chen, C., Lo, J. C., Chee, M. W., & Ong, J. L. (2023). Adherence to 24-hour movement recommendations and health indicators in early adolescence: cross-sectional and longitudinal associations in the adolescent brain cognitive development study. Journal of Adolescent Health, 72(3), 460-470.
García-Hermoso et al 2022	1	1	did not report	did not report	longitudinal	NOS	adults	adults	USA	7069	15.35	56.8	1	0	0	0	1	1	0	self-report	depression, suicidality	CES, 1-item	FU 21-24 years	meet guidelines yes/no, regression			García-García, J., Mañas, A., González-Gross, M., Espin, A., Ara, I., Ruiz, J. R., ... & Irazusta, J. (2023). Physical activity, sleep, and mental health during the COVID-19 pandemic: A one-year longitudinal study of Spanish university students. Heliyon, 9(9).
Hidde et al 2022	1	1	0	did not report	cross-sectional	JBI	cancer survivors	adults	USA	73	53	75.7	1	1	0	1	1	0	0	accelerometer	QOL	FACT-G		isotemporal substitution models			Hidde, M. C., Lyden, K., Henry, K., & Leach, H. J. (2022). Reallocating time to physical activity and sleep: associations with quality of life in cancer survivors. Supportive Care in Cancer, 30(9), 7527-7534.
Hou et al 2023	1	1	did not report	did not report	cross-sectional	JBI	6-17 years	children & adolescents	USA	907	12.22	54.58	1	0	0	0	1	1	0	parent-report	depression, anxiety, resilience	diagnosis, resilience: single-item parent-report		meet guidelines yes/no. Regression			Hou, M., Herold, F., Healy, S., Haegele, J. A., Block, M. E., Ludyga, S., ... & Zou, L. (2023). 24-Hour movement behaviors among visually impaired US children and adolescents. Mental Health and Physical Activity, 25, 100545.
Hou et al 2024	1	1	did not report	did not report	cross-sectional	JBI	6-17 years	children & adolescents	USA?	6030	12.79	55.7	1	0	0	0	1	1	0	parent-report	externalising/internalising	single item parent-report		meet guidelines yes/no. Regression		data pseudoreplication from Hou 2023?	Hou, M., Herold, F., Werneck, A. O., Teychenne, M., Paoli, A. G. D., Taylor, A., ... & Zou, L. (2024). Associations of 24-hour movement behaviors with externalizing and internalizing problems among children and adolescents prescribed with eyeglasses/contact lenses. International Journal of Clinical and Health Psychology, 24(1), 100435.
Huang et al 2024	1	1	did not report	did not report	cross-sectional	JBI	12-16 years	adolescent	China	15071	14.53	48.1	1	0	0	0	1	1	0	PAQ-A, YSTS, PSQI	externalising/internalising	SDQ		meet guidelines yes/no. Regression			Huang, C., Yang, Y., Lu, C., Qin, P., Jiang, W., Ma, J., & Guo, L. (2024). Associations of 24-hour movement behaviors with emotional and behavioral problems among Chinese adolescents. Social Psychiatry and Psychiatric Epidemiology, 1-13.
Jiang et al 2024	1	1	did not report	0	cross-sectional	JBI	≥60 years	adults	China	648	72.65	60.6	1	1	1	0	0	0	0	IPAQ, PSQI, validated sedentary time questionnaire	depression	GDS-15		latent profile analysis			Jiang, Y., Lu, Y., Cui, J., & Chu, A. (2024). 24-hour movement behaviors time allocation and depression among Chinese community-dwelling older adults: A latent profile analysis. Geriatric Nursing, 58, 382-387.
Kasai et al 2024	1	1	did not report	did not report	cross-sectional	JBI	6-12 years	children	Japan	2660	category	49.29	1	0	0	0	1	1	0	days >60mins, unvalidated items, bed-wake time	mental health complaints	Jikaku-sho shirabe		meet guidelines yes/no. Regression			Kasai, A., Shikano, A., Tanaka, R., Yoshinaga, M., & Noi, S. (2024). School-aged children’s movement behaviours and subjective health complaints in Japan: a cross-sectional study during COVID-19 pandemic-related school closures and after school reopenings. BMC public health, 24(1), 1204.
Khan et al 2024	1	1	did not report	did not report	cross-sectional	JBI	13-17 years	adolescent	Bangladesh	312	14.31	42	1	0	0	0	1	1	0	IPAQ, ASAQ, sleep self-report	depression	CESD-10		meet guidelines yes/no. Regression			Khan, A., Ahmed, K. R., & Lee, E. Y. (2024). Adherence to 24-hour movement guidelines and their association with depressive symptoms in adolescents: Evidence from Bangladesh. Sports Medicine and Health Science, 6(1), 76-81.
Kostick & Zhu 2024	1	1	did not report	did not report	cross-sectional	JBI	priests	adults	USA	335	51.61	0	1	0	0	0	1	1	0	IPAQ, single-items for sleep & ST	depression, anxiety	HADS		meet guidelines yes/no. Regression			Kostick, M. D., & Zhu, X. (2024). Movement Behaviors and Mental Health of Catholic Priests in the Eastern United States. Journal of religion and health, 63(3), 1867-1879.
Li et al 2024	1	1	did not report	did not report	cross-sectional	JBI	3-6 years	children	China	205	4.8	42.92	1	1	0	1	1	1	0	Accelerometer, sleep: parent-report	externalising/internalising	SDQ		regression, ISM			Li, F., Yin, L., Luo, W., Gao, Z., Ryu, S., Sun, M., ... & Yang, Z. (2024). Isotemporal substitution effect of 24-hour movement behavior on the mental health of Chinese preschool children. Frontiers in Public Health, 12, 1288262.
Liang et al 2023	1	1	did not report	did not report	cross-sectional	JBI	10-17 years	children & adolescents	China	67821	13	48.1	1	0	0	0	1	1	0	self-report single items	wellbeing, resilience, depression, anxiety	WHO5, CD-RISC-10, PHQ-9, GAD-7		meet guidelines yes/no, regression			Liang, K., Chen, S., & Chi, X. (2023). Differential associations between meeting 24-hour movement guidelines with mental wellbeing and mental illness among Chinese adolescents. Journal of Adolescent Health, 72(5), 658-666.
Liang et al 2024a	1	1	0	0	cross-sectional	JBI	60-79 years	adults	China	4562	67.68	55.8	1	1	0	0	1	0	0	IPAQ	depression, loneliness	PHQ-9, ESLS-10		meet guidelines yes/no, regression			Liang, W., Wang, Y., Huang, Q., Shang, B., Su, N., Zhou, L., ... & Duan, Y. (2024). Adherence to 24-Hour Movement Guidelines Among Chinese Older Adults: Prevalence, Correlates, and Associations With Physical and Mental Health Outcomes. JMIR Public Health and Surveillance, 10, e46072.
Liang et al 2024b	1	1	0	0	cross-sectional	JBI	60-79 years	adults	China	4562	67.68	55.8	1	1	0	1	1	0	0	IPAQ	depression, loneliness	PHQ-9, ESLS-10		CoDA, ISM		same participants as Liang et al 2024a	Liang, W., Wang, Y., Su, N., Song, H., Rhodes, R. E., Wang, X., ... & Duan, Y. (2023). Associations of Reallocating Sedentary Time to Physical Activity and Sleep with Physical and Mental Health of Older Adults. Medicine and science in sports and exercise.
Lin et al 2024	1	1	0	0	cross-sectional	JBI	18-25 years	adults	China	1742	20.03	68.6	1	0	0	0	1	1	1	IPAQ, stength, sleep: single items, ST: SBQ	depression, anxiety, QoL,	DASS-21. WHOQOL		meet guidelines yes/no, regression			Lin, L., Liang, W., Wang, R., Rhodes, R. E., & Liu, H. (2024). Association of 24-hour movement guideline adherence, mental health and quality of life in young adults: the role of e-Health literacy. Frontiers in Public Health, 12, 1344718.
Liu et al 2023	1	1	did not report	did not report	cross-sectional	JBI	office workers	adults	China	10656	33.06	55.6	1	1	1	0	0	0	0	IPAQ, sleep SR	depression	CESD-10		ISM			Liu, Y., Lin, H., Zhang, H., Zhang, X., & Yin, S. (2023). Correlation analysis between physical activity and depressive tendencies among occupational groups: an isotemporal substitution approach. BMC public health, 23(1), 2241.
Liu et al 2024	1	1	did not report	did not report	cross-sectional	JBI	adults	adults	USA	2803	48.03	50.8	1	1	0	1	1	0	0	acccelerometer, sleep: S-R	depression	PHQ-9		CoDA, ISM			Liu, Y., Ge, X., Wang, Y., Qiao, S., & Cai, Y. (2024). How race and socioeconomic status moderate the association between moderate-to-vigorous physical activity and depressive symptoms: a cross-sectional study with compositional data. British Journal of Sports Medicine.
Lopez-Gil et al 2024	1	1	did not report	did not report	cross-sectional	JBI	12-17 years	adolescent	USA	44734	category	48.55	1	0	0	0	1	1	0	self-report	suicidality	3-items		meet guidelines yes/no, regression			López-Gil, J. F., Firth, J., & García-Hermoso, A. (2024). Is meeting with the 24-h movement recommendations linked with suicidality? Results from a nationwide sample of 44,734 US adolescents. Journal of affective disorders, 349, 617-624.
Luo et al 2022	1	1	did not report	did not report	cross-sectional	JBI	60-80 years	adults	China	4134	67.37	53.13	1	1	1	0	0	1	0	self-report	general mental health	3-items		meet guidelines yes/no, regression			Luo, L., Cao, Y., Hu, Y., Wen, S., Tang, K., Ding, L., & Song, N. (2022). The associations between meeting 24-hour movement guidelines (24-HMG) and self-rated physical and mental health in older adults—cross sectional evidence from China. International Journal of Environmental Research and Public Health, 19(20), 13407.
Luo et al 2023	1	1	did not report	did not report	cross-sectional	JBI	13-15 years	adolescent	China	9420	14.53	55.19	1	0	0	0	1	1	0	measures unclear - single items?	depression, anxiety	unvalidated items		meet guidelines yes/no, regression			Luo, L., Zeng, X., Cao, Y., Hu, Y., Wen, S., Tang, K., ... & Song, N. (2023). The associations between meeting 24-hour movement guidelines (24-HMG) and mental health in adolescents—cross sectional evidence from China. International journal of environmental research and public health, 20(4), 3167.
Meneguci et al 2024	1	1	0	did not report	cross-sectional	JBI	≥60 years	adults	Brazil	473	70.2	62.6	1	1	0	0	1	0	0	IPAQ, sleep: single item	depression	GDS-SF		ISM			Meneguci, J., Galvão, L. L., Tribess, S., Meneguci, C. A. G., & Virtuoso, J. S. (2024). Isotemporal substitution analysis of time between sleep, sedentary behavior, and physical activity on depressive symptoms in older adults: a cross-sectional study. Sao Paulo Medical Journal, 142(4), e2023144.
Monteagudo et al 2023	1	1	0	0	longitudinal	NOS	13-16 years	adolescent	Spain	197	13.9	46.2	0	1	0	1	1	0	0	accelerometer	depression, anxiety, social stress	BASC		ISM		FU 3 years	Monteagudo, P., Beltran-Valls, M. R., Adelantado-Renau, M., & Moliner-Urdiales, D. (2023). Observational longitudinal association between waking movement behaviours and psychological distress among adolescents using isotemporal analysis: DADOS study. Journal of Sports Sciences, 41(13), 1290-1298.
Murray et al 2023	1	1	did not report	did not report	cross-sectional	JBI	20 years	adults	Canada	770	20.4	55	1	1	0	1	1	0	0	IPAQ, SB, sleep: unvalidated items	depression, mental health	MDI, single-item	no BMI	CoDA, ISM			Murray, R. M., Doré, I., Sabiston, C. M., Michael, F., & O’Loughlin, J. L. (2023). A time compositional analysis of the association between movement behaviors and indicators of mental health in young adults. Scandinavian Journal of Medicine & Science in Sports, 33(12), 2598–2607. https://doi.org/10.1111/sms.14471
Ohta et al 2023	1	1	did not report	did not report	cross-sectional	JBI	adults	adults	Japan	640	64.1	58.3	1	1	0	0	1	0	0	GPAQ, sleep: single item	depression	CES-D		meet guidelines yes/no, regression			Ohta, T., Ogawa, M., Kikuchi, N., Sasai, H., & Okamoto, T. (2023). Adherence to 24-h movement guidelines and depressive status during the coronavirus disease outbreak: A cross-sectional Japanese survey. International Journal of Public Health, 68, 1604647.
Peralta et al 2022	1	1	did not report	did not report	longitudinal	NOS	5-16 years	children & adolescents	Switzerland	2534	category	51.5	1	0	0	0	1	1	0	single items	life satisfaction	Cantril ladder		meet guidelines yes/no, regression		FU 1 year	Peralta, G. P., Camerini, A. L., Haile, S. R., Kahlert, C. R., Lorthe, E., Marciano, L., ... & Kriemler, S. (2022). Lifestyle behaviours of children and adolescents during the first two waves of the COVID-19 pandemic in Switzerland and their relation to well-being: an observational study. International Journal of Public Health, 67, 1604978.
Rorem et al 2024	1	1	did not report	did not report	cross-sectional & longitudinal		3-5 years	children	Canada	575	3 or 5 years	49.6	1	1	0	1	1	1	0	accelerometer, ST: CTVQ	externalising/internalising	CBCL		ISM		FU 2 years	Rorem, D., Ezeugwu, V. E., Joly, V. J., Rasmussen, C., Carson, V., Tamana, S. K., ... & Pei, J. (2024). Finding the balance: The influence of movement behaviours on childhood behaviour problems. Mental Health and Physical Activity, 26, 100593.
Sampasa-Kanyinga et al 2022	1	1	did not report	did not report	cross-sectional	JBI	11-20 years	adolescent	Canada	6932	15.2	56.77	1	0	0	0	1	1	0	single valid items	stress, self-esteem	single unvalidated items		meet guidelines yes/no, regression			Sampasa-Kanyinga, H., Lien, A., Hamilton, H. A., & Chaput, J.-P. (2022). Canadian 24-h Movement Guidelines, Life Stress, and Self-Esteem Among Adolescents. Frontiers in Public Health, 10, 702162. https://doi.org/10.3389/fpubh.2022.702162
Sun et al 2023	1	1	did not report	did not report	cross-sectional	JBI	children	children	China	1098	11.6	48.5	1	0	0	0	1	1	0	sleep unvalidate item, MVPA, ST: valid items	wellbeing	WHO5		meet guidelines yes/no, regression			Sun, J., Jiang, X., & Wei, S. (2023). Combinations of physical activity, screen time and sleep, and their association with subjective wellbeing in children. Complementary Therapies in Clinical Practice, 51, 101720. https://doi.org/10.1016/j.ctcp.2023.101720
Sun Y et al 2024	1	1	did not report	did not report	cross-sectional	JBI	6-17 years	children & adolescents	USA	2800	12.35	47.83	1	0	0	0	1	1	0	single items	general emotional problems	unvalidated questions		meet guidelines yes/no, regression			Sun, Y., Luo, D., Guan, K., & Luo, X. (2024). Meeting 24-h movement behavior guidelines is associated with academic engagement, social-emotional functioning in obese/overweight youth. Complementary Therapies in Clinical Practice, 56, 101863. https://doi.org/10.1016/j.ctcp.2024.101863
Tan et al 2023	1	1	did not report	did not report	cross-sectional & longitudinal	JBI & NOS	8-10 years	children	Singapore	370	8 or 10 years	50.5	1	1	0	1	1	0	0	accelerometer	HRQoL	KINDL-Kid		CoDA, ISM		FU 2 years	Tan, S. Y. X., Padmapriya, N., Bernard, J. Y., Toh, J. Y., Wee, H. L., Tan, K. H., Yap, F. K. P., Lee, Y. S., Chong, Y. S., Godfrey, K., Eriksson, J. G., Shek, L. P. C., Tan, C. S., Chong, M. F. F., & Müller-Riemenschneider, F. (2023). Cross-sectional and prospective associations between children’s 24-h time use and their health-related quality of life: a compositional isotemporal substitution ap…
Wang et al 2023	1	1	0	0	longitudinal	NOS	students	adults	China	437	20.1	51.7	1	1	0	1	1	0	0	IPAQ, SBQ, PSQI	depression, anxiety, stress	DASS-21		CoDA, ISM		FU 2 months	Wang, S., Liang, W., Song, H., Su, N., Zhou, L., Duan, Y., Rhodes, R. E., Liu, H., Yang, Y. de, Lau, W. C. P., & Baker, J. S. (2023). Prospective association between 24-hour movement behaviors and mental health among overweight/obese college students: a compositional data analysis approach. Frontiers in Public Health, 11, 1203840. https://doi.org/10.3389/FPUBH.2023.1203840/BIBTEX
Yin et al 2024	1	1	0	did not report	cross-sectional	JBI	3-6 years	children	China	205	4.8	42.93	1	0	0	0	1	1	0	PA:accelerometer, ST unvalidate items, sleep: Children’s Sleep Habits Questionnaire (CSHQ)	externalising/internalising	SDQ		meet guideliness yes/no SEM modelling			Yin, L., Li, F., Liu, P., Yin, Z., Yang, Z., Pi, L., & Gao, Z. (2024). Examining the relationship between meeting 24-hour movement behaviour guidelines and mental health in Chinese preschool children. Frontiers in Pediatrics, 12, 1337158.
Yuan et al 2023	1	1	did not report	did not report	cross-sectional	JBI	13-18 years	adolescent	Inner Mongolia	238440	category	50.5	1	0	0	0	1	1	0	unvalidated questionnaire	depression	CES-D		meet guidelines yes/no, regression			Yuan, W., Zhang, Y., Yang, T., Cai, S., Chen, ; Ziyue, Song, ; Xinli, Dong, Y., Ma, J., Zhang, ; Xiuhong, & Song, Y. (2023). Association Between Combinations of 24-Hour Movement Behaviors and Depression Among Adolescents-Inner Mongolia Autonomous Region. China CDC Weekly, 40(5). https://weekly.chinacdc.cn/
Zhang et al 2023a	1	1	did not report	0	cross-sectional & longitudinal	JBI & NOS	12-13 years	adolescent	China	906	category	49	1	0	0	0	1	1	0	unvalidated questionnaire	depression, anxiety	GAD-7, PHQ-9		meet guidelines yes/no, regression		FU 6 months	Zhang, Y., Pan, Y., Ma, Z., Wang, D., Zou, R., & Fan, F. (2023). Cross-sectional and longitudinal associations of adherence to the 24-hour movement guidelines with mental health problems among Chinese adolescents. Journal of Psychosomatic Research, 170, 111352. https://doi.org/10.1016/j.jpsychores.2023.111352
Zhang et al 2023b	1	1	0	0	longitudinal	NOS	12-18 years	adolescent	China	816	14.76	51	1	0	0	0	1	1	0	IPAQ, ASAQ, PSQI	wellbeing	WHO5		meet guidelines yes/no, regression		FU 3 months	Zhang, R., Zhang, C.-Q., & Gu, D. (2023). Prospective associations between adherence to 24-hour movement guidelines and mental well-being in Chinese adolescents. Journal of Sports Sciences, 41(19), 1735–1743. https://doi.org/10.1080/02640414.2023.2292422
Zhang et al 2024	1	1	did not report	did not report	cross-sectional	JBI	students	adults	China	1793	20.7	63.6	1	1	0	0	1	0	0	IPAQ, PSQI	depression	PHQ-9		meet guidelines yes/no, regression			Zhang, Y., Chi, X., Huang, L., Yang, X., & Chen, S. (2024). Cross-sectional association between 24-hour movement guidelines and depressive symptoms in Chinese university students. PeerJ, 12(4), e17217. https://doi.org/10.7717/PEERJ.17217/SUPP-2
Zhou et al 2024	1	1	did not report	did not report	cross-sectional	JBI	12-16 years	adolescent	China	670	13.57	42.8	1	1	0	0	1	0	0	HSBC questionnaire	anxiety	Zungs Self-rating anxiety scale	not included in analyses	meet guidelines yes/no, regression			Zhou, X., Shafrin Ahmad, N., Zamri Khairani, A., & Chen, Y. (2024). Association between meeting the 24-hour movement guideline and anxiety status in Chinese school-aged adolescents. Environment and Social Psychology, 9(6). https://doi.org/10.54517/esp.v9i6.2509
Zhu et al 2023	1	1	did not report	did not report	cross-sectional	JBI	3-6 years	children	China	200	4.79	49	1	0	0	0	1	1	0	accelerometer, ST, sleep=unvalidated questions	externalising/internalising	SDQ		meet guidelines yes/no, regression			Zhu, N., Guo, H., Ma, D., Wang, Q., Ma, J., & Kim, H. (2023). The Association between 24 h Movement Guidelines and Internalising and Externalising Behaviour Problems among Chinese Preschool Children. Children (Basel, Switzerland), 10(7). https://doi.org/10.3390/children10071146
Zhu et al 2024	1	1	did not report	did not report	longitudinal	NOS	adults	adults	UK	84168	56.2	55.4	1	1	0	1	1	0	0	accelerometer	depression	diagnosis		ISM		FU 2 years	Zhu, J. H., Shen, Z. Z., Liu, B. P., & Jia, C. X. (2024). Replacement of sedentary behavior with various physical activities and the risk of incident depression: a prospective analysis of accelerator-measured and self-reported UK Biobank data. Social Psychiatry and Psychiatric Epidemiology, 1–12. https://doi.org/10.1007/S00127-024-02708-Z/TABLES/4

## Sheet: included_studies
												movement behaviours
	included	peer_review	severe_illness	severe_mental_health	design	RoB	population	country	sample_size	mean_age	%female	sleep	sedentary	total PA	LPA	MVPA	screen_time	strength/resistence	methods_movement	outcomes	methods_outcome	covariates	methods_analysis	magnitude	notes	reference
Bang et al 2020	1	1	0	did not report	cross-sectional	JBI	5-17 year olds	Canada	4250	category	48.7	1	0	0	0	1	1	0	accelerometer- MVPA, screen- partent or self-reported, sleep- parent or self-reported	emotion, conduct, hyperactivitiy, peer problems, stress, mental health	SDQ, 1-item stress question, 1-item mental health question	sex, education, family, BMI	logistic regression on different combinations of guidelines			Bang, F., Roberts, K. C., Chaput, J. P., Goldfield, G. S., & Prince, S. A. (2020). Physical activity, screen time and sleep duration: Combined associations with psychosocial health among Canadian children and youth. Health Rep, 31(5), 9-16.
Brown & Kwan 2021	1	1	did not report	did not report	cross-sectional, isotemporal substitution analyses	JBI	14-17 year olds	Canada	1118	15.92	54.5	1	0	0	0	1	1	0	self-report questionnaire. International physical activity questionnaire, screen time one-item question, sleep 4-item questionnaire	flourishing, self-esteem, resiliency	flourishing scale, Rosenberg self-esteem scale, Canadian campus wellbeing survey	sex, race/ethnicity, socioeconomic status	isotemporal substitution models			Brown, D. M., & Kwan, M. Y. (2021). Movement Behaviors and Mental Wellbeing: A Cross-Sectional Isotemporal Substitution Analysis of Canadian Adolescents. Frontiers in behavioral neuroscience, 15.
Brown et al 2021a	1	1	did not report	did not report	cross-sectional	JBI	14-17 year olds	Canada	1253	15.92	54	1	0	0	0	1	1	0	MVPA- International Physical Activity Questionnaire, screen time- minutes per day self-reported, sleep- self-reported	flourishing, self-esteem, resiliency	flourishing scale, Rosenberg self-esteem scale, Canadian campus wellbeing survey		latent profile analysis		composite score only for 2 beahviours because sleep was same across groups. Sleep included in analyses	Brown, D. M., Cairney, J., & Kwan, M. Y. (2021). Adolescent movement behaviour profiles are associated with indicators of mental wellbeing. Mental Health and Physical Activity, 20, 100387.
Brown et al 2021b	1	1	did not report	did not report	cross-sectional	JBI	adolescents	USA	6436	16.03	51.7	1	0	0	0	1	1	0	MVPA- 7-day physical activity behaviour recall questions that, Screen time - 7-day physical activity behaviour recall questions that, sleep - one item self-report	depression	Centre of Epidemiologic Studies Depression Scale	Age, sex, BMI, ethnicity, household income	latent profile analysis			Brown, D. M., Kwan, M. Y., Arbour-Nicitopoulos, K. P., & Cairney, J. (2021). Identifying patterns of movement behaviours in relation to depressive symptoms during adolescence: A latent profile analysis approach. Preventive Medicine, 143, 106352.
Brown et al 2021c	1	1	0	did not report	cross-sectional	JBI	4-5 year olds	Canada	589	4.94	42.6	0	1	0	1	1	0	0	MVPA, LPA, sedentary time- accelerometer	internalising & externalising problems	Child Behavior Checklist	age, sex, socioeconomic status, ethnicity	compositional data analysis & compositional isotemporal substitution modeling			Brown, D. M., Kwan, M. Y., King-Dowling, S., & Cairney, J. (2021). Cross-Sectional Associations Between Wake-Time Movement Compositions and Mental Health in Preschool Children With and Without Motor Coordination Problems. Frontiers in Pediatrics, 1392.
Bu et al 2021	1	1	did not report	did not report	cross-sectional	JBI	university students	China	1846	20.7	64	1	1	1	1	1	0	0	PA- 6 items from IPAQ-SF, SB- 1 item from IPAQ-SF, sleep- 1 item from PSQI	anxiety	Self-rating anxiety scale	BMI, age, sex, siblings, urban/rural, family structure, parent education, number of friends, perceived affluence	movement guideline combinations. Logistic regression			Bu, H., He, A., Gong, N. et al. Optimal movement behaviors: correlates and associations with anxiety symptoms among Chinese university students. BMC Public Health 21, 2052 (2021). https://doi.org/10.1186/s12889-021-12116-6
Burns et al 2020	1	1	did not report	did not report	cross-sectional	JBI	adolescents	USA (Alaska)	1849	15.8	50.3	1	0	0	0	1	1	1	PA, sleep, screen time- self-report. Binary, meet guidelines or not	lonlieness, prolonged sadness	1-item question for each outcome	age, sex, race/ethnicity, BMI z-score	weighted logistic regression model			Burns, R. D., Bai, Y., Pfledderer, C. D., Brusseau, T. A., & Byun, W. (2020). Movement behaviors and perceived loneliness and sadness within alaskan adolescents. International journal of environmental research and public health, 17(18), 6866.
Cabanas-Sanchez et al 2021	1	1	0	did not report	cross-sectional & longitudinal	JBI+NOS	65+ adults	Spain	1679	71.68	53.07	1	1	0	1	1	0	0	accelerometer for all	depression, lonliness, happiness, global mental health,	Geriatric depression scale, lonliness scale, Cantril ladder of life scale, SF-12	sex, age, education, marital status, household economy, tobacco smoking, alcohol consumption, food consumption, BMI, diseases, cognitive functionphysical function	compositionl data analysis			Cabanas-Sánchez, V., Esteban-Cornejo, I., García-Esquinas, E., Ortolá, R., Ara, I., Rodríguez-Gómez, I., ... & Martínez-Gómez, D. (2021). Cross-sectional and prospective associations of sleep, sedentary and active behaviors with mental health in older people: a compositional data analysis from the Seniors-ENRICA-2 study. International Journal of Behavioral Nutrition and Physical Activity, 18(1), …
Cao et al 2020	1	1	did not report	did not report	cross-sectional	JBI	adolescents	China	4178	14.25	53.4	1	0	0	0	1	1	0	screen- self-report time per day, MVPA- self-report days per week, sleep- self-report hours per night	depression	Center for Epidemiologic Studies Depression Scale (CES-D) (Radloff,	age, gender, living at school, school type, socioeconomic status	cluster analysis		clustered groups	Cao, R., Gao, T., Hu, Y., Qin, Z., Ren, H., Liang, L., ... & Mei, S. (2020). Clustering of lifestyle factors and the relationship with depressive symptoms among adolescents in Northeastern China. Journal of Affective Disorders, 274, 704-710.
Carson et al 2019	1	1	0	did not report	cross-sectional	JBI	3 year olds	Canada	343	3	47.9	1	0	0	1	1	1	0	MVPA, LPA, sleep- accelerometer, screen time- parent reported	emotional problems - externalising, internalising, total problems	parent reported Child Behavior Checklist (CBCL) for ages 1.5–5 years	child sex, child ethnicity, maternal education, household income, parental marital status, maternal depression, and parent-child relationship quality	linear regression		association between meeting and not meeting individual recommendations, specific combinations of recommendations and general combinations of recommendations with behavioral and emotional problems	Carson, V., Ezeugwu, V. E., Tamana, S. K., Chikuma, J., Lefebvre, D. L., Azad, M. B., ... & Mandhane, P. J. (2019). Associations between meeting the Canadian 24-hour movement guidelines for the early years and behavioral and emotional problems among 3-year-olds. Journal of science and medicine in sport, 22(7), 797-802.
Chong et al 2021	1	1	did not report	did not report	longitudinal & cross-sectional	JBI+NOS	10-13 year olds	Australia	88	12.8	59.1	1	1	0	1	1	1	0	sleep. Sedentary, LPA, MVPA- accelerometer, screen- revised Adolescent Sedentary Activity Questionnaire (ASAQ)	emotional and behavioural problems	Strengths and Difficulties Questionnaire (SDQ), Kessler’s Psychological Distress Scale (K-10)	age, sex, socio-economic status, body mass index z-score (BAZ), pubertal progression and experience with transition from primary to secondary school.	compositional data analyses		FU 1 year	Chong, K. H., Parrish, A. M., Cliff, D. P., Dumuid, D., & Okely, A. D. (2021). Cross-sectional and longitudinal associations between 24-hour movement behaviours, recreational screen use and psychosocial health outcomes in children: A compositional data analysis approach. International journal of environmental research and public health, 18(11), 5995.
Colley et al 2018	1	1	did not report	did not report	cross-sectional	JBI	adults	Canada	10621	45.3	52	1	1	0	1	1	0	0	sleep- self-report 1 item, MVPA, LPA, sedentary- accelerometer	overall mental health	1-item question	Age, sex, highest education, household income	partition regression models & isotemporal substitution regression models			Colley, R. C., Michaud, I., & Garriguet, D. (2018). Reallocating time between sleep, sedentary and active behaviours: associations with obesity and health in Canadian adults. Health reports, 29(4), 3-13.
Curtis et al 2020	1	1	did not report	did not report	cross-sectional	JBI	adults	Australia	430	41.3	74	1	1	0	1	1	0	0	accelerometer	HR-QOL, emotional states	SF-12, DASS-21	age, sex, education	compositional isotemporal substitution models			Curtis, R. G., Dumuid, D., Olds, T., Plotnikoff, R., Vandelanotte, C., Ryan, J., ... & Maher, C. (2020). The association between time-use behaviors and physical and mental well-being in adults: a compositional isotemporal substitution analysis. Journal of Physical Activity and Health, 17(2), 197-203.
del Pozo Cruz et al 2020	1	1	did not report	0	cross-sectional, compositional data analysis	JBI	representative adults	USA	3233	47.43	52.1	1	1	0	1	1	0	0	accelerometer- LPA, MVPA, sedentary. Self-report sleep	depression	PHQ-9	age, sex, ethnicity, education, marital status, income, chronic diseases, smoking, BMI	compositional data analysis			del Pozo Cruz, B., Alfonso-Rosa, R. M., McGregor, D., Chastin, S. F., Palarea-Albaladejo, J., & del Pozo Cruz, J. (2020). Sedentary behaviour is associated with depression symptoms: compositional data analysis from a representative sample of 3233 US adults and older adults assessed with accelerometers. Journal of affective disorders, 265, 59-62.
Duncan et al 2021	1	1	0	0	RCT	RoB2	physically inactive adults with poor sleep	Australia	160	41.5	80	1	1	0	0	1	0	1	self-report questionnaire. Active Australia Questionnaire, resistance single-item question, Workforce sitting questionnaire, Pittsburgh sleep quality index, activity-sleep index	depression, anxiety, stress, HRQoL	DASS-21, SF-Health Survey 12	?	SEM mediation analyses			Duncan, M. J., Rayward, A. T., Holliday, E. G., Brown, W. J., Vandelanotte, C., Murawski, B., & Plotnikoff, R. C. (2021). Effect of a physical activity and sleep m-health intervention on a composite activity-sleep behaviour score and mental health: a mediation analysis of two randomised controlled trials. International Journal of Behavioral Nutrition and Physical Activity, 18(1), 1-12.
Faulkner et al 2020	1	1	did not report	did not report	longitudinal	NOS	adolescents	Canada	2292	16.3	53.6	1	0	0	0	1	1	0	self-report questionnaires	flourishing	Diener's Flourishing Scale	age, sex, ethnicity, income, urban/rural, baseline depression	conditional change models		also measured change in number of guidelines met over time. FU 1 year	Faulkner, G., Weatherson, K., Patte, K., Qian, W., & Leatherdale, S. T. (2020). Are one-year changes in adherence to the 24-hour movement guidelines associated with flourishing among Canadian youth?. Preventive medicine, 139, 106179.
Feng et al 2022	1	1	did not report	did not report	cross-sectional	JBI	adults	China	2002	35.5	76.3	1	1	1	0	1	1	0	PA- IPAQ, screen time-self-report 1 item, sleep- self-report 1 item	depression, anxiety, stress	DASS-21	age, sex, education level, family income, city, if they were asked to work from home during COVID, BMI	linear mixed models		included meeting the guidelines in analyses	Feng, J., Huang, W. Y., Lau, P. W. C., Wong, S. H. S., & Sit, C. H. P. (2022). Movement behaviors and mental health of caregivers of preschoolers in China during the COVID-19 pandemic. Preventive Medicine, 155, 106913.
Gilchrist et al 2021	1	1	did not report	did not report	cross-sectional	JBI	adolescents	Canada	46413	category	51.5	1	0	0	0	1	1	0	MVPA-two items modified from the School Health Action, Planning and Evaluation System (SHAPES) physical activity questionnaire, sleep- self-report 1 item, screen time- self-report 1 item	depression, anxiety, flourishing	Center for Epidemiologic Studies Depression Scale Revised−10 (CESD-R-10), GAD-7, Flourishing Scale	sex, grade, province, ethnicity, socio-economic status, BMI	isotemporal substitution models were			Gilchrist, J. D., Battista, K., Patte, K. A., Faulkner, G., Carson, V., & Leatherdale, S. T. (2021). Effects of reallocating physical activity, sedentary behaviors, and sleep on mental health in adolescents. Mental Health and Physical Activity, 20, 100380.
Guallar-Castillon et al 2014	1	1	did not report	did not report	longitudinal	NOS	adults	Spain	4887	54.3	50.8	1	1	0	1	1	1	0	self-report items	HRQoL	SF-12	sex, age, education, alcohol, tobacco, BMI, diseases	logistic models for patterns of movement behaviours		FU 2-4 years	Guallar-Castillón, P., Bayán-Bravo, A., León-Muñoz, L. M., Balboa-Castillo, T., López-García, E., Gutierrez-Fisac, J. L., & Rodríguez-Artalejo, F. (2014). The association of major patterns of physical activity, sedentary behavior and sleep with health-related quality of life: a cohort study. Preventive medicine, 67, 248-254.
Haegele et al 2021	1	1	did not report	did not report	cross-sectional	JBI	adults with visual impairments	USA	182	44.8	65.4	1	1	0	0	1	0	0	MVPA, sedentary- IPAQ-SF, sleep- 1 item	depression	major depression inventory	visual impairment level, sex, age, education level, weight	hierarchical regression (meeting guidelines~depression)			Haegele, J. A., Zhu, X., & Healy, S. (2021). Behavioral correlates of depression among adults with visual impairments. Journal of Visual Impairment & Blindness, 115(5), 403-413.
Hajo et al 2020	1	1	did not report	did not report	cross-sectional	JBI	adult nurses	Canada	342	43.1	94	1	1	0	0	1	0	0	sleep- self-report log books, MVPA & sedentary- accelerometers	shift work disorder, mood states	Shift Work Disorder Screening Questionnaire, Profile ofMood States (POMS) questionnaire	none	ANOVA		different groups according to movement behaviours	Hajo S, Reed JL, Hans H, Tulloch HE, Reid RD, Prince SA. 2020. Physical activity, sedentary time and sleep and associations with mood states, shift work disorder and absenteeism among nurses: an analysis of the cross-sectional Champlain Nurses’ Study. PeerJ 8:e8464 http://doi.org/10.7717/peerj.8464
Hansen et al 2022	1	1	did not report	did not report	cross-sectional	JBI	children & adolescents	Germany	15786	13	50	1	0	0	0	1	1	0	MVPA-4-items, screen time- 1 item, sleep- 2 items	depression	strengths & difficulties		logistic regression (meeting guidelines ~ outcome)			Hansen, J., Hanewinkel, R., & Galimov, A. (2022). Physical activity, screen time, and sleep: do German children and adolescents meet the movement guidelines?. European Journal of Pediatrics, 181(5), 1985-1995.
Hinkley et al 2020	1	1			longitudinal	NOS	3-5 year olds	Australia	98	4.6	47	1	0	1	0	1	1	0	PA, MVPA - accelerometer, screen-time, sleep - parental self-report	quality of life, strengths & difficulties	Pediatric Quality of Life Inventory (PedsQL), strengths & difficulties questionnaire	age at T1, sex, maternal education	Multilevel, mixed effect, multivariable linear regression models. Association of meeting all/some guidelines.		Controlled for meeting of other guidelines in models. FU 2-4 years	Hinkley, T., Timperio, A., Watson, A., Duckham, R. L., Okely, A. D., Cliff, D., ... & Hesketh, K. D. (2020). Prospective associations with physiological, psychosocial and educational outcomes of meeting Australian 24-Hour Movement Guidelines for the Early Years. International Journal of Behavioral Nutrition and Physical Activity, 17(1), 1-12.
Hofman et al 2021	1	1	did not report	did not report	cross-sectional	JBI	adults >45 years	Netherlands	1943	71	52	1	1	0	1	1	0	0	all- accelerometer	depression, anxiety	depression- Center for Epidemiological Studies Depression (CES- D) scale, anxiety- Hospital Anxiety & Depression scale	sex, age, living situation, education, employment, BMI, history of illness, smoking, alcohol, walking aid needed	compositional isotemporal substitution models			Hofman, A., Voortman, T., Ikram, M. A., & Luik, A. I. (2022). Substitutions of physical activity, sedentary behaviour and sleep: associations with mental health in middle-aged and elderly persons. J Epidemiol Community Health, 76(2), 175-181.
Janssen et al 2017	1	1	did not report	did not report	cross-sectional	JBI	10-17 year olds	Canada	21821	category	52.8	1	0	0	0	1	1	0	MVPA-self-report items, screen time- self-report items	life satisfaction, emotional problems	Cantrill ladder, 9-item questionnaire	sex, age, ethnicity, family structure, immigration status, family affluence, smoking, alcohol intoxication, and diet composition.			not clear if emotional problems questionnaire is validated	Janssen, I., Roberts, K. C., & Thompson, W. (2017). Is adherence to the Canadian 24-Hour Movement Behaviour Guidelines for Children and Youth associated with improved indicators of physical, mental, and social health?. Applied Physiology, Nutrition, and Metabolism, 42(7), 725-731.
Kandola et al 2021	1	1	did not report	did not report	longitudinal	NOS	adults	UK	60235	55.9	56	1	1	0	1	1	0	0	sedentary, LPA, MVPA- accelerometer, sleep- self-report 1 item	depression, anxiety	PHQ-9, GAD-7	age, sex, socioeconomic status, smoking, baseline depression, baseline anxiety, education, chronic illness, diet,	compositional data analysis		FU 2-4 years	Kandola, A. A., del Pozo Cruz, B., Osborn, D. P. J., Stubbs, B., Choi, K. W., & Hayes, J. F. (2021). Impact of replacing sedentary behaviour with other movement behaviours on depression and anxiety symptoms: a prospective cohort study in the UK Biobank. BMC medicine, 19(1), 1-12.
Kastelic et al 2021	1	1	did not report	did not report	cross-sectional	JBI	adults	Slovenia	2333	48	74	1	1	0	0	1	0	0	Daily Activity Behaviours Questionnaire	stress	1-item	age, sex, BMI, education, socio-economic status, employment, urban/rural, living situation, smoking	models (number of guidelines~stress)			Kastelic, K., Pedišić, Ž., Lipovac, D., Kastelic, N., Chen, S. T., & Šarabon, N. (2021). Associations of meeting 24-h movement guidelines with stress and self-rated health among adults: is meeting more guidelines associated with greater benefits?. BMC Public Health, 21(1), 1-10.
Khan et al 2021	1	1	did not report	did not report	cross-sectional	JBI	12-13 year olds	Australia	3096	12.37	48.7	1	0	0	0	1	1	0	MVPA- 1 item self-report, screen - 4-items parent-report, sleep- 4 items self-report	HRQoL	Pediatric Quality of Life Inven- tory Version 4.0	age, sex, language, area of residence, BMI, socio-economic status	generalized estimating equations (GEE) with an exchangeable correlation was used to examine the associations of meeting specific recommendations and their combinations with HRQoL outcomes			Khan, A., Lee, E. Y., & Tremblay, M. S. (2021). Meeting 24-h movement guidelines and associations with health related quality of life of Australian adolescents. Journal of Science and Medicine in Sport, 24(5), 468-473.
Kitano et al 2020	1	1	did not report	did not report	cross-sectional	JBI	adult office workers	Japan	1095	50.2	68.6	1	1	0	1	1	0	0	MVPA, LPA, sedentary time- accelerometer, sleep- self-report 1 item	psychological distress, work engagement	Kessler Psychological Distress Scale, Utrecht Work Engagement Scale	age, sex, BMI, years of education, self-rated economic status, marital status, health behaviors (alcohol consumption and smoking), job-type, hiring status, and average weekly overtime working hours	compositional data analysis			Kitano, N., Kai, Y., Jindo, T., Tsunoda, K., & Arao, T. (2020). Compositional data analysis of 24-hour movement behaviors and mental health in workers. Preventive medicine reports, 20, 101213.
Larisch et al 2020	1	1	did not report	did not report	cross-sectional & RCT	RoB2+JBI	adult office workers	Sweden	662	41	68	1	1	0	1	1	0	0	all- accelerometer	depression, anxiety, burnout, wellbeing, stress	Hospital Anxiety & Depression Scale, Shirom-Melamed Burnout Measure, WHO-5, stress single item	age, sex, education, max oxygen uptake	compositions of time use calculated. ANOVAS. Compositional isotemporal substitution			Larisch, L. M., Kallings, L. V., Hagströmer, M., Desai, M., von Rosen, P., & Blom, V. (2020). Associations between 24 h movement behavior and mental health in office workers. International Journal of Environmental Research and Public Health, 17(17), 6214.
Le et al 2021	1	1	0	0	cross-sectional	JBI	adults	Australia	361	22.5	66.8	1	1	0	1	1	0	0	all- accelerometer	affect	Positive and Negative Affect Schedule-Expanded version scales	age, sex, BMI, socioeconomic status, education, employment, smoking, alcohol, stress	linear regression and compositional isotemporal substitution analysis			Le, F., Yap, Y., Tung, N.Y.C. et al. The Associations Between Daily Activities and Affect: a Compositional Isotemporal Substitution Analysis. Int.J. Behav. Med. (2021). https://doi.org/10.1007/s12529-021-10031-z
Liang et al 2021	1	1	did not report	did not report	cross-sectional	JBI	students	China	1846	20.67	64	1	1	0	1	1	0	0	MVPA, LPA, sitting- IPAQ, sleep- Pittsburgh Sleep Quality Index	depression, anxiety	PHQ-9, Zung Self-rating Anxiety Scale (SAS)	?	network analyses, MANCOVA meet guidelines~mental health			Liang, K.; de Lucena Martins, C.M.; Chen, S.-T.; Clark, C.C.T.; Duncan, M.J.; Bu, H.; Huang, L.; Chi, X. Sleep as a Priority: 24-Hour Movement Guidelines and Mental Health of Chinese College Students during the COVID-19 Pandemic. Healthcare 2021, 9, 1166. https:// doi.org/10.3390/healthcare9091166
Loewen et al 2019	1	1	did not report	1	longitudinal	NOS	10-11 year olds	Canada	3436	category	51	1	0	0	0	1	1	0		mental illness doctor visit					FU 1-3 years	Loewen, O. K., Maximova, K., Ekwaru, J. P., Faught, E. L., Asbridge, M., Ohinmaa, A., & Veugelers, P. J. (2019). Lifestyle behavior and mental health in early adolescence. Pediatrics, 143(5).
Lopez-Gil et al 2022	1	1	0	did not report	cross-sectional	JBI	0-14 year olds	Spain	3772	9.5	49.4	1	0	1	0	0	1	0	self or parent- reported, non-validated items	behavioural problems	strengths and difficulties questionnaire		logistic regression. Meeting guidelines~behavioural problems			López‐Gil, J. F., Roman‐Viñas, B., Aznar, S., & Tremblay, M. S. (2022). Meeting 24‐h movement guidelines: Prevalence, correlates, and associations with socioemotional behavior in Spanish minors. Scandinavian Journal of Medicine & Science in Sports, 32(5), 881-891.
Lu et al 2021	1	1	did not report	did not report	cross-sectional	JBI	10-13 year olds	China	5357	11.5	44.4	1	0	0	0	1	1	0	self-report items	depression, anxiety	PHQ-9, GAD-7	age, sex, BMI, grade, siblings, parental education	logistic regression, meeting combinations of guidelines ~ mental health			Lu, S., Cheval, B., Yu, Q., Hossain, M. M., Chen, S. T., Taylor, A., ... & Zou, L. (2021, November). Associations of 24-hour movement behavior with depressive symptoms and anxiety in children: cross-sectional findings from a Chinese sample. In Healthcare (Vol. 9, No. 11, p. 1532). MDPI.
McGregor et al 2018	1	1	did not report	did not report	cross-sectional	JBI	adults & older adults	Canada	6322 & 1454	41.3 & 69.3	49.6 & 52.4	1	1	0	1	1	0	0	sedentary, LPA, MVPA- accelerometer, sleep- self-report 1 item	mental health	1-item	age, sex, education, smoking, chronic condition, self-rated health	compositional analysis			McGregor, D.E.; Carson, V.; Palarea-Albaladejo, J.; Dall, P.M.; Tremblay, M.S.; Chastin, S.F.M. Compositional Analysis of the Associations between 24-h Movement Behaviours and Health Indicators among Adults and Older Adults from the Canadian Health Measure Survey. Int. J. Environ. Res. Public Health 2018, 15, 1779. https://doi.org/10.3390/ijerph15081779
McNeill et al 2020	1	1	did not report	did not report	cross-sectional & longitudinal	JBI+NOS	children	Australia	185	4.2	40.1	1	0	1	0	1	1	0	PA- accelerometer, sleep & ST- parent-reported	psychosocial health	strengths & difficulties questionnaire		linear regressions, meeting guideline combinations & mental health			McNeill, J., Howard, S. J., Vella, S. A., & Cliff, D. P. (2020). Compliance with the 24-Hour movement guidelines for the early years: Cross-sectional and longitudinal associations with executive function and psychosocial health in preschool children. Journal of Science and Medicine in Sport, 23(9), 846-853.
Meyer et al 2020	1	1	0	0	cross-sectional & longitudinal	JBI+NOS	students	USA	423	27.6	50	1	1	0	1	1	0	0	all-accelerometer	mood, stress	profile of mood states, PSS-10	age, sex, fitness, income	isotemporal substitution analyses			Meyer, J. D., Ellingson, L. D., Buman, M. P., Shook, R. P., Hand, G. A., & Blair, S. N. (2020). Current and 1-year psychological and physical effects of replacing sedentary time with time in other behaviors. American journal of preventive medicine, 59(1), 12-20.
Patte et al 2020	1	1	did not report	did not report	longitudinal	NOS	adolescents	Canada	2292	category	53.6	1	0	0	0	1	1	0	self-report items	depression	Center for Epidemiologic Studies Depression scale Revised		conditional change models		FU 1 year	Patte, K. A., Faulkner, G., Qian, W., Duncan, M., & Leatherdale, S. T. (2020). Are one-year changes in adherence to the 24-hour movement guidelines associated with depressive symptoms among youth?. BMC Public Health, 20(1), 1-12.
Perez et al 2021	1	1	did not report	did not report	cross-sectional	JBI	military adults	USA	17166	category	16.7	1	0	0	0	1	1	0	self-report items	PTSD, suicide ideation, psychological distress	Primary Care PTSD screen for DSM 5 (PC-PTSD-5), single item, Kessler-6 scale	gender, race/ethnicity, education, marital status, age, service branch, pay grade, BMI, self-rated health, medication use, substance abuse, smoking	logistic regression- meeting guidelines~mental health			Perez, L. G., Dong, L., Beckman, R., & Meadows, S. O. (2022). Movement behaviors associated with mental health among US military service members. Military Psychology, 34(2), 211-223.
Sampasa-Kanyinga et al 2021a	1	1	0	did not report	longitudinal	NOS	adolescents	Canada	14620	14.9	46	1	0	0	0	1	1	0	self-report	depression	Center for Epidemiologic Studies Depression Scale (Revised)−10 (CESD-R-10)	age, gender, race, BMI, baseline movement, baseline depression	compositional data analysis, compositional isotemporal substitution		FU 1 year	Sampasa-Kanyinga, H., Colman, I., Dumuid, D., Janssen, I., Goldfield, G. S., Wang, J. L., ... & Chaput, J. P. (2021). Longitudinal association between movement behaviours and depressive symptoms among adolescents using compositional data analysis. Plos one, 16(9), e0256867.
Sampasa-Kanyinga et al 2021b	1	1	did not report	did not report	cross-sectional	JBI	adolescents	Canada	6364	15.1	48.3	1	0	0	0	1	1	0	self-report items	depression, anxiety	Kessler 6	age, sex, race/ethnicity, socioeconomic status, BMI	structural equation modeling			Sampasa-Kanyinga, H., Chaput, J. P., Goldfield, G. S., Janssen, I., Wang, J., Hamilton, H. A., ... & Colman, I. (2021). The Canadian 24-Hour Movement Guidelines and Psychological Distress among Adolescents: Les Directives canadiennes en matière de mouvement sur 24 heures et la détresse psychologique chez les adolescents. The Canadian Journal of Psychiatry, 66(7), 624-633.
Sampasa-Kanyinga et al 2021c	1	1	0	0	cross-sectional	JBI	9-11 year olds	USA	11875	9.9	47.9	1	0	0	0	1	1	0	MVPA, screen time- self-report, sleep- parent-report	internalising & externalising problems	Child Behavior Checklist	age, gender, race/ethnicity, income, parental education, BMI	regression models- combinations of guidelines			Sampasa-Kanyinga, H., Colman, I., Goldfield, G. S., Janssen, I., Wang, J., Tremblay, M. S., ... & Chaput, J. P. (2021). 24-hour movement behaviors and internalizing and externalizing behaviors among youth. Journal of Adolescent Health, 68(5), 969-977.
Sampasa-Kanyinga et al 2022	1	1	did not report	did not report	cross-sectional	JBI	adolescents	Canada	12699	15	51	1	0	0	0	1	1	0	self-report single items	mental health	self-report 1-item	age, gender, race/ethnicity, socioeconomic status, BMI	logistic regression, meeting combinations of guidelines ~ mental health			Sampasa-Kanyinga, H., Lien, A., Hamilton, H. A., & Chaput, J. P. (2022). The Canadian 24-hour movement guidelines and self-rated physical and mental health among adolescents. Canadian Journal of Public Health, 113(2), 312-321.
Tabaczynski et al 2020	1	1	did not report	did not report	cross-sectional	JBI	kidney cancer survivors	Canada	463	62.7	36.1	1	1	0	1	1	0	0	MVPA, LPA- Godin Leisure-Time Questionnaire, sedentary- Domain-Specific Sitting Time Questionnaire, sleep- single item	quality of life	Functional Assessment of Cancer Therapy Scales (FACT)-General and FACT-Fatigue	age, sex, marital status, education, annual income, employment status, and ethnicity, BMI, cacner information, smoking, alcohol, perceived health	isotemporal substitution model			Tabaczynski, A., Courneya, K. S., & Trinh, L. (2020). Replacing sedentary time with physical activity and sleep: associations with quality of life in kidney cancer survivors. Cancer Causes & Control, 31(7), 669-681.
Taylor et al 2021	1	1	did not report	did not report	longitudinal	NOS	5 year olds	New Zealand	528	5	48.5	1	1	1	0	0	1	0	PA, sleep, sedentary- accelerometer, screen time- parent-reported	anxiety, depression, resilience	Behavio- ral Assessment System for Children (BASC-2) 2–5 year old scale	sex, maternal education, household deprivation, primiparity, BMI	linear regression models- meeting guidelines~mental health		FU 1-4 years	Taylor, R. W., Haszard, J. J., Healey, D., Meredith-Jones, K. A., Taylor, B. J., & Galland, B. C. (2021). Adherence to 24-h movement behavior guidelines and psychosocial functioning in young children: a longitudinal analysis. International Journal of Behavioral Nutrition and Physical Activity, 18(1), 1-13.
Weatherson et al 2021	1	1	did not report	did not report	cross-sectional	JBI	students	Canada	20090	24.1	67	1	1	0	0	1	1	0	IPAQ, self-report items	distress, well-being	Kessler psychological distress scale, Warwick–Edinburgh Mental Well-being Scale	age, ethnicity, gender, parents’ education, employment status and place of residence	linear regression, meeting guidelines ~ mental health			Weatherson, K. A., Joopally, H., Wunderlich, K., Kwan, M. Y., Tomasone, J. R., & Faulkner, G. (2021). Post-secondary students’ adherence to the Canadian 24-hour movement guidelines for adults: results from the first deployment of the Canadian campus wellbeing survey (CCWS). Chronic Diseases and Injuries in Canada, 41(6).
Zhu et al 2019	1	1	did not report	did not report	cross-sectional	JBI	6-17 year olds	USA	35718	11.5	49	1	0	0	0	1	1	0	parent-reported	anxiety, depression	diagnosed by health professional yes/no	family income, parental education, adverse childhood experiences	logistic regression- meeting guidelines~mental health			Zhu, X., Haegele, J. A., & Healy, S. (2019). Movement and mental health: Behavioral correlates of anxiety and depression among children of 6–17 years old in the US. Mental Health and Physical Activity, 16, 60-65.
Kuzik et al 2020	1	1	did not report	did not report	cross-sectional	JBI	3-5 year olds	Canada	95	4.5	30.5	1	1	0	1	1	0	0	all- acceleromter	externalising, internalising	Child Self-Regulation & Behaviour Questionnaire	age, sex, ethnicity, no. Siblings, hours of childcare attendance, parental age, parental education, income, marital status, type of home, size of garden	regression models, composition substitution analyses			Kuzik N, Naylor P-J, Spence JC, Carson V (2020) Movement behaviours and physical, cognitive, and social-emotional development in preschool-aged children: Cross-sectional associations using compositional analyses. PLoS ONE 15(8): e0237945. https://doi.org/10.1371/journal.pone.0237945
Fairclough et al 2021	1	1	did not report	did not report	cross-sectional	JBI	9-13 year olds	England	359	11.5	50.7	1	0	0	1	1	0	0	all- accelerometer	self-esteem, depression, emotional problems	Rosenberg Self-Esteem Scale, Mood and Feelings Questionnaire (MFQ), strengths and difficulties questionnaire	?	compositional data analysis	depression: no effect,		Fairclough, S. J., Tyler, R., Dainty, J. R., Dumuid, D., Richardson, C., Shepstone, L., & Atkin, A. J. (2021). Cross-sectional associations between 24-hour activity behaviours and mental health indicators in children and adolescents: A compositional data analysis. Journal of Sports Sciences, 39(14), 1602-1614.
Dumuid et al 2021	1	1	did not report	did not report	cross-sectional	JBI	11-12 year olds	Australia	1182	12	49	1	1	0	1	1	0	0	all-accelerometer	life satisfaction, psychosocial, depression, emotional	Brief Multi- Dimensional Students' Life Satisfaction Scale, PedsQL 4.0 Paediatric Quality of Life Inventory, SMFQ Short mood and feelings questionnaire, SDQ strengths and difficulties questionnaire	sex, age, pubertal status, socioeconomic status	multiple linear regression, time use composition			Dumuid, D., Olds, T., Lange, K., Edwards, B., Lycett, K., Burgner, D. P., ... & Wake, M. (2022). Goldilocks Days: optimising children’s time use for health and well-being. J Epidemiol Community Health, 76(3), 301-308.
Su et al 2022	1	1	did not report	did not report	cross-sectional	JBI	university students	China	1475	20.7	68	1	1	0	1	1	0	0	IPAQ, sleep- 1 item	depression	PHQ9	sex, age, BMI, perceived family affluence, siblings, residence, and the number of friends	compositional data analysis		paper from scopus alerts- not initial search	Su, J., Wei, E., Clark, C., Liang, K., & Sun, X. (2022). Physical exercise, Sedentary Behaviour, Sleep and Depression Symptoms in Chinese Young Adults During the COVID-19 Pandemic: A Compositional Isotemporal Analysis. Health Promotion, 24(5), 759-769.
Dennis et al 2021	1	1	did not report	did not report	cross-sectional	JBI	preconception or recently pregnant parents	Canada	1304	34.7	82.8	1	1	0	0	1	1	0	MVPA-GPAQ, others S-R	depression, anxiety	PHQ9, GAD7	age, sex, marital status, education level, household income level, parity	number of guidelines met			Dennis, C. L., Birken, C. S., Brennenstuhl, S., Wrottesley, S., Marini, F., Bell, R. C., ... & Prioreschi, A. (2021). Describing 24-hour movement behaviours among preconception and recently pregnant Canadian parents: who do we need to target?. Behavioral Medicine, 1-13.

## Sheet: full_text_screen_update
															movement behaviours
	number	included	peer_review	name of data extractor	date of data extraction	severe_illness	severe_mental_health	design	RoB	population	country	sample_size	mean_age	%female	sleep	sedentary	total PA	LPA	MVPA	screen_time	strength/resistence	methods_movement	outcomes	methods_outcome	covariates	methods_analysis	magnitude	notes	reference
Du et al 2024	96	0	1	RD	2024-09-02	did not report	did not report	longitudinal		adults	UK	20607	56.52	55.71	1	1	0	1	1	0	0	accelerometer	depression	PHQ-9, diagnosis				excluded: movement behaviours not combined	Du, Z., Wang, S., Bulloch, G., Zhang, F., Wang, Y., Lai, C., ... & Yu, H. (2024). Accelerometer-Measured Daily Behaviors That Mediate the Association Between Refractive Status and Depressive Disorders. Translational Vision Science & Technology, 13(7), 3-3.
Dumuid et al 2022	97	0	1	RD	2024-09-02	did not report	did not report	cross-sectional	JBI	11-12 years	Australia	1685	12	48.4	1	0	1	0	0	1	0	self-reported. MARCA (validated)	psychosocial health	Peds_QL		isotemporal substitution analysis		excluded: other behaviours included in movement behaviours	Dumuid, D., Olds, T., Wake, M., Rasmussen, C. L., Pedišić, Ž., Hughes, J. H., ... & Stanford, T. (2022). Your best day: An interactive app to translate how time reallocations within a 24-hour day are associated with health measures. Plos one, 17(9), e0272343.
Duncan et al 2024	98	1	1	RD	2024-09-02	did not report	did not report	cross-sectional	JBI	17-18 years	Canada	67248	?	51.2	1	0	0	0	1	1	0	self-reported. Validated	flourishing, resiliency, anxiety, depression	FS, Brief Resiliency Scale, GAD7, CESD		compositional data analysis			Duncan, M. J., Kuzik, N., Silva, D. A. S., Bélanger, R. E., Carson, V., Chaput, J. P., ... & Tremblay, M. S. (2024). “Goldilocks days” for adolescent mental health: Movement behaviour combinations for well-being, anxiety and depression by gender. Mental Health and Physical Activity, 26, 100572.
Duncan et al 2022	99	1	1	RD	2024-09-02	did not report	did not report	cross-sectional	JBI	14-18 years	Canada	2645	?	64.4	1	0	0	0	1	1	0	self-reported. Validated	depression, anxiety, flourishing, emotional dysregulation	CESD, GAD7, FS, emotional dys: six items, unvalidated		isotemporal substitution analysis			Duncan, M. J., Riazi, N. A., Faulkner, G., Gilchrist, J. D., Leatherdale, S. T., & Patte, K. A. (2022). The association of physical activity, sleep, and screen time with mental health in Canadian adolescents during the COVID-19 pandemic: A longitudinal isotemporal substitution analysis. Mental health and physical activity, 23, 100473.
Fairclough et al 2023	100	1	1	RD	2024-09-02	did not report	did not report	cross-sectional	JBI	9-13 years	UK	301	11.1	60.1	1	1	0	1	1	0	0	accelerometer	externalising/internalising	SDQ		compositional data analysis			Fairclough, S. J., Clifford, L., Brown, D., & Tyler, R. (2023). Characteristics of 24-hour movement behaviours and their associations with mental health in children and adolescents. Journal of activity, sedentary and sleep behaviors, 2(1), 11.
Fairclough et al 2024	101	0	1	RD	2024-09-02			longitudinal		9-10 years	UK																	excluded: movement behaviours not reported	Fairclough SJ, Clifford L, Foweather L, Knowles ZR, Boddy LM, Ashworth E, et al. (2024) Move Well, Feel Good: Feasibility and acceptability of a school-based motor competence intervention to promote positive mental health. PLoS ONE 19(6): e0303033. https://doi.org/10.1371/journal.pone.0303033
Fanxing et al 2023	102	0	1	RD	2024-09-02		1			6-17 years																		excluded: clinical population	Fanxing, K., Gao, Y., Herold, F., Hossain, M. M., Yeung, A. S., Ng, J. L., ... & Zou, L. (2023). Relationships between physical activity, sleep, and screen time with academic performance and psychological functioning among US children and adolescents with depression. Complementary Therapies in Clinical Practice, 53, 101806.
Faria et al 2022	103	1	1	TO	2024-09-19	did not report	did not report	cross-sectional	JBI	15-17 years	Brazil	217	16	49.3	1	1	0	1	1	0	0	accelerometer	depression, anxiety	GHQ-12		compositional data analysis			de Faria FR, Barbosa D, Howe CA, Canabrava KLR, Sasaki JE, dos Santos Amorim PR (2022) Time-use movement behaviors are associated with scores of depression/anxiety among adolescents: A compositional data analysis. PLoS ONE 17(12): e0279401. https://doi.org/10.1371/journal.pone.0279401
Feng et al 2022	104	1	1	RD	2024-09-02	0	0	longitudinal	NOS	students	China	410	19.3	58.8	1	1	0	0	1	1	0	IPAQ, PSQI	PTSD	PCL-C		meet guideliness yes/no, regression			Feng, J., Lau, P. W. C., Shi, L., & Huang, W. Y. (2022). Longitudinal shifts in movement behaviors during the COVID-19 pandemic: Relations to posttraumatic stress disorder among university students. International Journal of Environmental Research and Public Health, 19(20), 13449.
Fochesatto et al 2023	105	0	1	RD	2024-09-02	0	did not report	cross-sectional	JBI	6-11 years	Brazil		8.42		1	0	0	0	1	1	0	MVPA: accelerometer, sleep validated PR, ST unvalidated PR	externalising/internalising	SDQ		network analysis		excluded: movement behaviours not combined	Fochesatto, C. F., Cristi-Montero, C., Bandeira, P. F. R., Brand, C., Dias, A. F., Bandeira, D. R., ... & Gaya, A. R. (2023). A network analysis involving mental difficulties, cognition, physical fitness, 24-hour movement components, fatness, and sociodemographic factors in children. Journal of Exercise Science & Fitness, 21(4), 416-423.
Fernández-Barrés et al 2022	106	0	1	RD	2024-09-02										1	1	1	0	0	1	0	self-report				PCA		excluded: no mental health. questionnaires used not reported	Fernández-Barrés, S., Robinson, O., Fossati, S., Márquez, S., Basagaña, X., de Bont, J., ... & Vrijheid, M. (2022). Urban environment and health behaviours in children from six European countries. Environment international, 165, 107319.
Fung et al 2023	107	1	1	RD	2024-09-03	did not report	did not report	cross-sectional & longitudinal	JBI & NOS	9-14 years	USA	9273	9.9 & 12	48	1	0	1	0	0	1	0	self or parent report	externalising/internalising	CBC		meet guideliness yes/no, regression			Fung, H., Yeo, B. T., Chen, C., Lo, J. C., Chee, M. W., & Ong, J. L. (2023). Adherence to 24-hour movement recommendations and health indicators in early adolescence: cross-sectional and longitudinal associations in the adolescent brain cognitive development study. Journal of Adolescent Health, 72(3), 460-470.
García-García et al 2023	108	0	1	RD	2024-09-03			longitudinal		students	Spain																	excluded: movement behaviours not combined
García-Hermoso et al 2022	109	1	1	RD	2024-09-03	did not report	did not report	longitudinal	NOS	adults	USA	7069		56.8	1	0	0	0	1	1	0	self-report	depression, suicidality	CES, 1-item		meet guidelines yes/no, regression			García-García, J., Mañas, A., González-Gross, M., Espin, A., Ara, I., Ruiz, J. R., ... & Irazusta, J. (2023). Physical activity, sleep, and mental health during the COVID-19 pandemic: A one-year longitudinal study of Spanish university students. Heliyon, 9(9).
Hedayatrad et al 2022	110	0		RD	2024-09-03																							excluded: no mental health	Hedayatrad, L., Stewart, T., Paine, S. J., Marks, E., Walker, C., & Duncan, S. (2022). Sociodemographic differences in 24-hour time-use behaviours in New Zealand children. International Journal of Behavioral Nutrition and Physical Activity, 19(1), 131.
Hidde et al 2022	111	1	1	RD	2024-09-03	0	did not report	cross-sectional	JBI	cancer survivors	USA	73	53	75.7	1	1	0	1	1	0	0	accelerometer	QOL	FACT-G		isotemporal substitution models			Hidde, M. C., Lyden, K., Henry, K., & Leach, H. J. (2022). Reallocating time to physical activity and sleep: associations with quality of life in cancer survivors. Supportive Care in Cancer, 30(9), 7527-7534.
Hou et al 2024	112	1	1	RD	2024-09-03	did not report	did not report	cross-sectional	JBI	6-17 years	USA?	6030	12.79	55.7	1	0	0	0	1	1	0	parent-report	externalising/internalising	single item parent-report		meet guidelines yes/no. Regression		data pseudoreplication from Hou 2023?	Hou, M., Herold, F., Werneck, A. O., Teychenne, M., Paoli, A. G. D., Taylor, A., ... & Zou, L. (2024). Associations of 24-hour movement behaviors with externalizing and internalizing problems among children and adolescents prescribed with eyeglasses/contact lenses. International Journal of Clinical and Health Psychology, 24(1), 100435.
Hou et al 2023	113	1	1	RD	2024-09-03	did not report	did not report	cross-sectional	JBI	6-17 years	USA	907	12.22	54.58	1	0	0	0	1	1	0	parent-report	depression, anxiety, resilience	diagnosis, resilience: single-item parent-report		meet guidelines yes/no. Regression			Hou, M., Herold, F., Healy, S., Haegele, J. A., Block, M. E., Ludyga, S., ... & Zou, L. (2023). 24-Hour movement behaviors among visually impaired US children and adolescents. Mental Health and Physical Activity, 25, 100545.
Huang et al 2024	114	1	1	RD	2024-09-03	did not report	did not report	cross-sectional	JBI	12-16 years	China	15071	14.53	48.1	1	0	0	0	1	1	0	PAQ-A, YSTS, PSQI	externalising/internalising	SDQ		meet guidelines yes/no. Regression			Huang, C., Yang, Y., Lu, C., Qin, P., Jiang, W., Ma, J., & Guo, L. (2024). Associations of 24-hour movement behaviors with emotional and behavioral problems among Chinese adolescents. Social Psychiatry and Psychiatric Epidemiology, 1-13.
Jiang et al 2024	115	1	1	RD	2024-09-03	did not report	0	cross-sectional	JBI	≥60 years	China	648	72.65	60.6	1	1	1	0	0	0	0	IPAQ, PSQI, validated sedentary time questionnaire	depression	GDS-15		latent profile analysis			Jiang, Y., Lu, Y., Cui, J., & Chu, A. (2024). 24-hour movement behaviors time allocation and depression among Chinese community-dwelling older adults: A latent profile analysis. Geriatric Nursing, 58, 382-387.
Kasai et al 2024	116	1	1	RD	2024-09-03	did not report	did not report	cross-sectional	JBI	6-12 years	Japan	2660	?	49.29	1	0	0	0	1	1	0	days >60mins, unvalidated items, bed-wake time	mental health complaints	Jikaku-sho shirabe		meet guidelines yes/no. Regression			Kasai, A., Shikano, A., Tanaka, R., Yoshinaga, M., & Noi, S. (2024). School-aged children’s movement behaviours and subjective health complaints in Japan: a cross-sectional study during COVID-19 pandemic-related school closures and after school reopenings. BMC public health, 24(1), 1204.
Khan et al 2024	117	1	1	RD	2024-09-03	did not report	did not report	cross-sectional	JBI	13-17 years	Bangladesh	312	14.31	42	1	0	0	0	1	1	0	IPAQ, ASAQ, sleep self-report	depression	CESD-10		meet guidelines yes/no. Regression			Khan, A., Ahmed, K. R., & Lee, E. Y. (2024). Adherence to 24-hour movement guidelines and their association with depressive symptoms in adolescents: Evidence from Bangladesh. Sports Medicine and Health Science, 6(1), 76-81.
Kostick & Zhu 2024	118	1	1	RD	2024-09-03	did not report	did not report	cross-sectional	JBI	priests	USA	335	51.61	0	1	0	0	0	1	1	0	IPAQ, single-items for sleep & ST	depression, anxiety	HADS		meet guidelines yes/no. Regression			Kostick, M. D., & Zhu, X. (2024). Movement Behaviors and Mental Health of Catholic Priests in the Eastern United States. Journal of religion and health, 63(3), 1867-1879.
Larisch et al 2024	119	0	1	RD	2024-09-11			RCT		office workers	Sweden												depression, anxiety, wellbeing, stress	HADS, WHO5, single-item stres				excluded: no measure of movement behaviours, only intervention group	Larisch, L.-M., Blom, V., Hagströmer, M., Ekblom, M., Ekblom, Ö., Nilsson, J., & Kallings, L. V. (2024). Improving movement behavior in office workers: Effects of two multi-level cluster-RCT interventions on mental health. BMC Public Health, 24(1), 127. https://doi.org/10.1186/s12889-024-17647-2
Li et al 2024	120	1	1	RD	2024-09-11	did not report	did not report	cross-sectional	JBI	3-6 years	China		4.8		1	1	0	1	1	1	0	Accelerometer, sleep: parent-report	externalising/internalising	SDQ		regression, ISM			Li, F., Yin, L., Luo, W., Gao, Z., Ryu, S., Sun, M., ... & Yang, Z. (2024). Isotemporal substitution effect of 24-hour movement behavior on the mental health of Chinese preschool children. Frontiers in Public Health, 12, 1288262.
Liang et al 2024a	121	1	1	RD	2024-09-11	0	0	cross-sectional	JBI	60-79 years	China	4562	67.68	55.8	1	1	0	0	1	0	0	IPAQ	depression, loneliness	PHQ-9, ESLS-10		meet guidelines yes/no, regression			Liang, W., Wang, Y., Huang, Q., Shang, B., Su, N., Zhou, L., ... & Duan, Y. (2024). Adherence to 24-Hour Movement Guidelines Among Chinese Older Adults: Prevalence, Correlates, and Associations With Physical and Mental Health Outcomes. JMIR Public Health and Surveillance, 10, e46072.
Liang et al 2024b	122	1	1	RD	2024-09-11	0	0	cross-sectional	JBI	60-79 years	China	4562	67.68	55.8	1	1	0	1	1	0	0	IPAQ	depression, loneliness	PHQ-9, ESLS-10		CoDA, ISM		same participants as Liang et al 2024a	Liang, W., Wang, Y., Su, N., Song, H., Rhodes, R. E., Wang, X., ... & Duan, Y. (2023). Associations of Reallocating Sedentary Time to Physical Activity and Sleep with Physical and Mental Health of Older Adults. Medicine and science in sports and exercise.
Liang et al 2023	123	1	1	RD	2024-09-11	did not report	did not report	cross-sectional	JBI	10-17 years	China	67821	13	48.1	1	0	0	0	1	1	0	self-report single items	wellbeing, resilience, depression, anxiety	WHO5, CD-RISC-10, PHQ-9, GAD-7		meet guidelines yes/no, regression			Liang, K., Chen, S., & Chi, X. (2023). Differential associations between meeting 24-hour movement guidelines with mental wellbeing and mental illness among Chinese adolescents. Journal of Adolescent Health, 72(5), 658-666.
Lin et al 2024	124	1	1	RD	2024-09-11	0	0	cross-sectional	JBI	18-25 years	China	1742	20.03	68.6	1	0	0	0	1	1	1	IPAQ, stength, sleep: single items, ST: SBQ	depression, anxiety, QoL,	DASS-21. WHOQOL		meet guidelines yes/no, regression			Lin, L., Liang, W., Wang, R., Rhodes, R. E., & Liu, H. (2024). Association of 24-hour movement guideline adherence, mental health and quality of life in young adults: the role of e-Health literacy. Frontiers in Public Health, 12, 1344718.
Liu et al 2023	125	1	1	RD	2024-09-11	did not report	did not report	cross-sectional	JBI	office workers	China	10656	33.06	55.6	1	1	1	0	0	0	0	IPAQ, sleep SR	depression	CESD-10		ISM			Liu, Y., Lin, H., Zhang, H., Zhang, X., & Yin, S. (2023). Correlation analysis between physical activity and depressive tendencies among occupational groups: an isotemporal substitution approach. BMC public health, 23(1), 2241.
Liu et al 2024	126	1	1	RD	2024-09-11	did not report	did not report	cross-sectional	JBI	adults	USA	2803	48.03	50.8	1	1	0	1	1	0	0	acccelerometer, sleep: S-R	depression	PHQ-9		CoDA, ISM			Liu, Y., Ge, X., Wang, Y., Qiao, S., & Cai, Y. (2024). How race and socioeconomic status moderate the association between moderate-to-vigorous physical activity and depressive symptoms: a cross-sectional study with compositional data. British Journal of Sports Medicine.
Lopez-Gil et al 2024	127	1	1	RD	2024-09-11	did not report	did not report	cross-sectional	JBI	12-17 years	USA	44734	?	48.55	1	0	0	0	1	1	0	self-report	suicidality	3-items		meet guidelines yes/no, regression			López-Gil, J. F., Firth, J., & García-Hermoso, A. (2024). Is meeting with the 24-h movement recommendations linked with suicidality? Results from a nationwide sample of 44,734 US adolescents. Journal of affective disorders, 349, 617-624.
Luo et al 2022	128	1	1	RD	2024-09-11	did not report	did not report	cross-sectional	JBI	60-80 years	China	4134	67.37	53.13	1	1	1	0	0	1	0	self-report	general mental health	3-items		meet guidelines yes/no, regression			Luo, L., Cao, Y., Hu, Y., Wen, S., Tang, K., Ding, L., & Song, N. (2022). The associations between meeting 24-hour movement guidelines (24-HMG) and self-rated physical and mental health in older adults—cross sectional evidence from China. International Journal of Environmental Research and Public Health, 19(20), 13407.
Luo et al 2023	129	1	1	RD	2024-09-11	did not report	did not report	cross-sectional	JBI	13-15 years	China	9420	14.53	55.19	1	0	0	0	1	1	0	measures unclear - single items?	depression, anxiety	unvalidated items		meet guidelines yes/no, regression			Luo, L., Zeng, X., Cao, Y., Hu, Y., Wen, S., Tang, K., ... & Song, N. (2023). The associations between meeting 24-hour movement guidelines (24-HMG) and mental health in adolescents—cross sectional evidence from China. International journal of environmental research and public health, 20(4), 3167.
Maciel et al 2023	130	0	1	RD	2024-09-11																							excluded: movement behaviours not combined	Maciel, G. P., da Costa, B. G. G., Bezerra, I. N., Silva, K. S., Lopes, I. E., de Castro, V. H. S., & Barbosa Filho, V. C. (2023). Factors related to depressive symptoms during the second year of COVID-19 pandemic in Brazil: A cross-sectional study with adolescents. Journal of Pediatric Nursing, 73, e534-e540.
Meneguci et al 2024	131	1	1	RD	2024-09-11	0	did not report	cross-sectional	JBI	≥60 years	Brazil	473	70.2	62.6	1	1	0	0	1	0	0	IPAQ, sleep: single item	depression	GDS-SF		ISM			Meneguci, J., Galvão, L. L., Tribess, S., Meneguci, C. A. G., & Virtuoso, J. S. (2024). Isotemporal substitution analysis of time between sleep, sedentary behavior, and physical activity on depressive symptoms in older adults: a cross-sectional study. Sao Paulo Medical Journal, 142(4), e2023144.
Monteagudo et al 2023	132	1	1	RD	2024-09-11	0	0	longitudinal	NOS	13-16 years	Spain	197	13.9	46.2	0	1	0	1	1	0	0	accelerometer	depression, anxiety, social stress	BASC		ISM			Monteagudo, P., Beltran-Valls, M. R., Adelantado-Renau, M., & Moliner-Urdiales, D. (2023). Observational longitudinal association between waking movement behaviours and psychological distress among adolescents using isotemporal analysis: DADOS study. Journal of Sports Sciences, 41(13), 1290-1298.
Peralta et al 2022	133	1	1	RD	2024-09-11	did not report	did not report	longitudinal	NOS	5-16 years	Switzerland	2534	?	51.5	1	0	0	0	1	1	0	single items	life satisfaction	Cantril ladder		meet guidelines yes/no, regression			Peralta, G. P., Camerini, A. L., Haile, S. R., Kahlert, C. R., Lorthe, E., Marciano, L., ... & Kriemler, S. (2022). Lifestyle behaviours of children and adolescents during the first two waves of the COVID-19 pandemic in Switzerland and their relation to well-being: an observational study. International Journal of Public Health, 67, 1604978.
Rorem et al 2024	134	1	1	RD	2024-09-11	did not report	did not report	cross-sectional & longitudinal		3-5 years	Canada	575	3 or 5 years	49.6	1	1	0	1	1	1	0	accelerometer, ST: CTVQ	externalising/internalising	CBCL		ISM			Rorem, D., Ezeugwu, V. E., Joly, V. J., Rasmussen, C., Carson, V., Tamana, S. K., ... & Pei, J. (2024). Finding the balance: The influence of movement behaviours on childhood behaviour problems. Mental Health and Physical Activity, 26, 100593.
Ohta et al 2023	135	1	1	RD	2024-09-11	did not report	did not report	cross-sectional	JBI	adults	Japan	640	64.1	58.3	1	1	0	0	1	0	0	GPAQ, sleep: single item	depression	CES-D		meet guidelines yes/no, regression			Ohta, T., Ogawa, M., Kikuchi, N., Sasai, H., & Okamoto, T. (2023). Adherence to 24-h movement guidelines and depressive status during the coronavirus disease outbreak: A cross-sectional Japanese survey. International Journal of Public Health, 68, 1604647.
Shi et al 2024	136	0	1	RD	2024-09-18	0	did not report	longitudinal	NOS	50-70 years women	?	45176	59.2	100	1	1	0	1	1	1	0	self-report items	depression	GDS-15		ISM		excluded: other behaviours included in movement behaviours	Shi, H., Hu, F. B., Huang, T., Schernhammer, E. S., Willett, W. C., Sun, Q., & Wang, M. (2024). Sedentary Behaviors, Light-Intensity Physical Activity, and Healthy Aging. JAMA Network Open, 7(6), e2416300-e2416300.
Silva et al 2023	137	0	1	RD	2024-09-18	0	0	cross-sectional		15-19 years	Brazil				0	0	0	0	1	1	0		depression, anxiety	anxiety diagnosis, PHQ-9				excluded: sleep measured as quality not duration	Silva, D. A. S., Duncan, M. J., Kuzik, N., & Tremblay, M. S. (2023). Associations between anxiety disorders and depression symptoms are related to 24-hour movement behaviors among Brazilian adolescents. Journal of Affective Disorders, 339, 280-292.
Stenholm et al 2023	138	0	1	RD	2024-09-18			longitudinal		retired	Finland		64															excluded: no results reported	Stenholm, S., Suorsa, K., Leskinen, T., Myllyntausta, S., Pulakka, A., Pentti, J., & Vahtera, J. (2023). Finnish Retirement and Aging Study: a prospective cohort study. BMJ Open, 13(12), e076976. https://doi.org/10.1136/bmjopen-2023-076976
Tan et al 2023	139	1	1	RD	2024-09-18	did not report	did not report	cross-sectional & longitudinal	JBI & NOS	8-10 years	Singapore	370	8 or 10 years	50.5	1	1	0	1	1	0	0	accelerometer	HRQoL	KINDL-Kid		CoDA, ISM			Tan, S. Y. X., Padmapriya, N., Bernard, J. Y., Toh, J. Y., Wee, H. L., Tan, K. H., Yap, F. K. P., Lee, Y. S., Chong, Y. S., Godfrey, K., Eriksson, J. G., Shek, L. P. C., Tan, C. S., Chong, M. F. F., & Müller-Riemenschneider, F. (2023). Cross-sectional and prospective associations between children’s 24-h time use and their health-related quality of life: a compositional isotemporal substitution ap…
Tang et al 2023	140	0	1	RD	2024-09-18	did not report	did not report	cross-sectional			Canada																	excluded: only MVPA & sedentary used in analyses	Tang, Y., Algurén, B., Pelletier, C., Naylor, P.-J., & Faulkner, G. (2023). Physical Literacy for Communities (PL4C): physical literacy, physical activity and associations with wellbeing. BMC Public Health, 23(1), 1266. https://doi.org/10.1186/s12889-023-16050-7
Wang et al 2023	141	1	1	RD	2024-09-18	0	0	longitudinal	NOS	students	China	437	20.1	51.7	1	1	0	1	1	0	0	IPAQ, SBQ, PSQI	depression, anxiety, stress	DASS-21		CoDA, ISM			Wang, S., Liang, W., Song, H., Su, N., Zhou, L., Duan, Y., Rhodes, R. E., Liu, H., Yang, Y. de, Lau, W. C. P., & Baker, J. S. (2023). Prospective association between 24-hour movement behaviors and mental health among overweight/obese college students: a compositional data analysis approach. Frontiers in Public Health, 11, 1203840. https://doi.org/10.3389/FPUBH.2023.1203840/BIBTEX
Yin et al 2024	142	1	1	RD	2024-09-18	0	did not report	cross-sectional	JBI	3-6 years	China	205	4.8	42.93	1	0	0	0	1	1	0	PA:accelerometer, ST unvalidate items, sleep: Children’s Sleep Habits Questionnaire (CSHQ)	externalising/internalising	SDQ		meeet guideliness yes/no SEM modelling			Yin, L., Li, F., Liu, P., Yin, Z., Yang, Z., Pi, L., & Gao, Z. (2024). Examining the relationship between meeting 24-hour movement behaviour guidelines and mental health in Chinese preschool children. Frontiers in Pediatrics, 12, 1337158.
Yu et al 2022	143	0	1	RD	2024-09-18			cross-sectional		nurses	New Zealand					1	1						resilience	CD-RISC 25				excluded: movement behaviours not suitable	Yu, F., Cavadino, A., Mackay, L., Ward, K., King, A., & Smith, M. (2022). A cluster analysis of physical activity profiles and resilience in intensive care nurses. International Journal of Workplace Health Management, 15(2). https://doi.org/10.1108/IJWHM-04-2021-0082
Yuan et al 2023	144	1	1	RD	2024-09-18	did not report	did not report	cross-sectional	JBI	13-18 years	Inner Mongolia	238440	?	50.5	1	0	0	0	1	1	0	unvalidated questionnaire	depression	CES-D		meet guidelines yes/no, regression			Yuan, W., Zhang, Y., Yang, T., Cai, S., Chen, ; Ziyue, Song, ; Xinli, Dong, Y., Ma, J., Zhang, ; Xiuhong, & Song, Y. (2023). Association Between Combinations of 24-Hour Movement Behaviors and Depression Among Adolescents-Inner Mongolia Autonomous Region. China CDC Weekly, 40(5). https://weekly.chinacdc.cn/
Zask et al 2023	145	0	1	RD	2024-09-18			quasi-experiment			Australia								1									excluded: fewer than 3 movement behaviours	Zask, A., Pattinson, M., Ashton, D., Ahmadi, M., Trost, S., Irvine, S., Stafford, L., Delbaere, K., & Adams, J. (2023). The effects of active classroom breaks on moderate to vigorous physical activity, behaviour and performance in a Northern NSW primary school: A quasi‐experimental study. Health Promotion Journal of Australia, 34(4), 799–808. https://doi.org/10.1002/hpja.688
Zhang et al 2024a	146	1	1	RD	2024-09-18	did not report	did not report	cross-sectional	JBI	students	China	1793	20.7	63.6	1	1	0	0	1	0	0	IPAQ, PSQI	depression	PHQ-9		meet guidelines yes/no, regression			Zhang, Y., Chi, X., Huang, L., Yang, X., & Chen, S. (2024). Cross-sectional association between 24-hour movement guidelines and depressive symptoms in Chinese university students. PeerJ, 12(4), e17217. https://doi.org/10.7717/PEERJ.17217/SUPP-2
Zhang et al 2024b	147	0	1	RD	2024-09-18	0	0	cross-sectional		18-29 years	China	1510			1	1	0	0	1	0	0	IPAQ, sleep: single item						excluded: no mental health assessed	Zhang, Y., Kuang, J., Luo, X., Zhao, M., & Liu, X. (2024). Association between Meeting 24-Hour Movement Guidelines and Psychological Features of Chinese Emerging Adults. International Journal of Mental Health Promotion, 26(5), 399–406. https://doi.org/10.32604/ijmhp.2024.048925
Zhang et al 2023a	148	1	1	RD	2024-09-18	did not report	0	cross-sectional & longitudinal	JBI & NOS		China	906	?	49	1	0	0	0	1	1	0	unvalidated questionnaire	depression, anxiety	GAD-7, PHQ-9		meet guidelines yes/no, regression			Zhang, Y., Pan, Y., Ma, Z., Wang, D., Zou, R., & Fan, F. (2023). Cross-sectional and longitudinal associations of adherence to the 24-hour movement guidelines with mental health problems among Chinese adolescents. Journal of Psychosomatic Research, 170, 111352. https://doi.org/10.1016/j.jpsychores.2023.111352
Zhu et al 2024	149	1	1	RD	2024-09-18	did not report	did not report	longitudinal	NOS	adults	UK	84168	56.2	55.4	1	1	0	1	1	0	0	accelerometer	depression	diagnosis		ISM			Zhu, J. H., Shen, Z. Z., Liu, B. P., & Jia, C. X. (2024). Replacement of sedentary behavior with various physical activities and the risk of incident depression: a prospective analysis of accelerator-measured and self-reported UK Biobank data. Social Psychiatry and Psychiatric Epidemiology, 1–12. https://doi.org/10.1007/S00127-024-02708-Z/TABLES/4
Zhou et al 2024	150	1	1	RD	2024-09-18	did not report	did not report	cross-sectional	JBI	12-16 years	China	670	13.57	42.8	1	1	0	0	1	0	0	HSBC questionnaire	anxiety	Zungs Self-rating anxiety scale	not included in analyses	meet guidelines yes/no, regression			Zhou, X., Shafrin Ahmad, N., Zamri Khairani, A., & Chen, Y. (2024). Association between meeting the 24-hour movement guideline and anxiety status in Chinese school-aged adolescents. Environment and Social Psychology, 9(6). https://doi.org/10.54517/esp.v9i6.2509
Gao et al 2024	151	0	1	RD	2024-09-23		1																					excluded: clinical population	Gao, Y., Yu, Q., Schuch, F. B., Herold, F., Hossain, M. M., Ludyga, S., Gerber, M., Mullen, S. P., Yeung, A. S., Kramer, A. F., Taylor, A., Schinke, R., Cheval, B., Delli Paoli, A. G., Ng, J. L., van Damme, T., Block, M., Cunha, P. M., Olds, T., … Zou, L. (2024). Meeting 24-h movement behavior guidelines is linked to academic engagement, psychological functioning, and cognitive difficulties in yo…
Zhu et al 2023	152	1	1	RD	2024-09-23	did not report	did not report	cross-sectional	JBI	3-6 years	China	200	4.79	49	1	0	0	0	1	1	0	accelerometer, ST, sleep=unvalidated questions	externalising/internalising	SDQ		meet guidelines yes/no, regression			Zhu, N., Guo, H., Ma, D., Wang, Q., Ma, J., & Kim, H. (2023). The Association between 24 h Movement Guidelines and Internalising and Externalising Behaviour Problems among Chinese Preschool Children. Children (Basel, Switzerland), 10(7). https://doi.org/10.3390/children10071146
Murray et al 2023	153	1	1	RD	2024-09-23	did not report	did not report	cross-sectional	JBI	20 years	Canada	770	20.4	55	1	1	0	1	1	0	0	IPAQ, SB, sleep: unvalidated items	depression, mental health	MDI, single-item	no BMI	CoDA, ISM			Murray, R. M., Doré, I., Sabiston, C. M., Michael, F., & O’Loughlin, J. L. (2023). A time compositional analysis of the association between movement behaviors and indicators of mental health in young adults. Scandinavian Journal of Medicine & Science in Sports, 33(12), 2598–2607. https://doi.org/10.1111/sms.14471
Silva et al 2024a	154	0	1	RD	2024-09-23	0	0	cross-sectional		15-19 years	Brazil												suicidality	PHQ9 qu9				excluded: movement behaviours not according to 24hr movement guidelines or 24hr measurement	Silva, D. A. S., Duncan, M. J., Kuzik, N., & Tremblay, M. S. (2024). Race/Ethnicity Inequities in the Association Between Movement Behaviors and Suicidal Thoughts/Ideation Among Adolescents. Journal of Pediatric Psychology, 49(3), 166–174. https://doi.org/10.1093/jpepsy/jsad085
Zhang et al 2023b	155	1	1	RD	2024-09-23	0	0	longitudinal	NOS	12-18 years	China	816	14.76	51	1	0	0	0	1	1	0	IPAQ, ASAQ, PSQI	wellbeing	WHO5		meet guidelines yes/no, regression			Zhang, R., Zhang, C.-Q., & Gu, D. (2023). Prospective associations between adherence to 24-hour movement guidelines and mental well-being in Chinese adolescents. Journal of Sports Sciences, 41(19), 1735–1743. https://doi.org/10.1080/02640414.2023.2292422
Moura et al 2022	156	0	1	RD	2024-09-23																							excluded: movement behaviours not combined	Moura, E. F., Cabral, D. A. R., Rêgo, M. L. M., Browne, R. A. v., Macêdo, G. A. D., Cabral, L. L. P., Vivas, A., Oliveira, G. T. A., Lucena, B. E. B., Elsangedy, H. M., Costa, E. C., & Fontes, E. B. (2022). Associations of objectively measured movement behavior and cardiorespiratory fitness with mental health and quality of life in older adults with hypertension: an exploratory analysis during th…
Sampasa-Kanyinga et al 2022	157	1	1	RD	2024-09-23	did not report	did not report	cross-sectional	JBI	11-20 years	Canada	6932	15.2	56.77	1	0	0	0	1	1	0	single valid items	stress, self-esteem	single unvalidated items		meet guidelines yes/no, regression			Sampasa-Kanyinga, H., Lien, A., Hamilton, H. A., & Chaput, J.-P. (2022). Canadian 24-h Movement Guidelines, Life Stress, and Self-Esteem Among Adolescents. Frontiers in Public Health, 10, 702162. https://doi.org/10.3389/fpubh.2022.702162
Sun W et al 2024	158	0	1	RD	2024-09-23	did not report	did not report	cross-sectional		8-18 years	China	21061																excluded: mental health not evaluated separately	Sun, W., Li, J., Zhou, J., Li, S., Hou, L., Xiao, W., Luo, Z., Shan, S., Zhang, R., & Song, P. (2024). Meeting the Canadian 24-Hour Movement Guidelines and physical–mental comorbidity among Chinese children and adolescents: Prevalence, associations, and the population impacts. Journal of Psychosomatic Research, 176, 111544. https://doi.org/10.1016/j.jpsychores.2023.111544
Sun Y et al 2024	159	1	1	RD	2024-09-23	did not report	did not report	cross-sectional	JBI	6-17 years	USA	2800	12.35	47.83	1	0	0	0	1	1	0	single items	general emotional problems	unvalidated questions		meet guidelines yes/no, regression			Sun, Y., Luo, D., Guan, K., & Luo, X. (2024). Meeting 24-h movement behavior guidelines is associated with academic engagement, social-emotional functioning in obese/overweight youth. Complementary Therapies in Clinical Practice, 56, 101863. https://doi.org/10.1016/j.ctcp.2024.101863
Sun et al 2023	160	1	1	RD	2024-09-23	did not report	did not report	cross-sectional	JBI	children	China	1098	11.6	48.5	1	0	0	0	1	1	0	sleep unvalidate item, MVPA, ST: valid items	wellbeing	WHO5		meet guidelines yes/no, regression			Sun, J., Jiang, X., & Wei, S. (2023). Combinations of physical activity, screen time and sleep, and their association with subjective wellbeing in children. Complementary Therapies in Clinical Practice, 51, 101720. https://doi.org/10.1016/j.ctcp.2023.101720
Baillot et al 2022	161	1	1	TO	2024-09-19	0	did not report	cross-sectional	JBI	adults	Canada	10515	45.4	50.3	1	1	0	0	1	1	0	MVPA: accelerometer, ST, SB, sleep: unvalidated	mental health	single item		meet guidelines yes/no, regression			Baillot, A., Chaput, J.-P., Prince, S. A., Romain, A. J., Colley, R. C., & Lang, J. J. (2022). Health associations with meeting the new Canadian 24-Hour Movement Guidelines recommendations according to body mass index classes in Canadian adults. https://doi.org/10.25318/82-003-x202201100001-eng
Bao et al 2024	162	1	1	TO	2024-09-19	did not report	did not report	cross-sectional	JBI	9-12 years	China	2005	9.83	48.4	1	0	0	0	1	1	0	MVPA: valid item, sleep, ST: unvalidated items	externalising/internalising	SDQ		meet guidelines yes/no, regression			Bao, R., Yang, Z., Memon, A. R., Chen, S., Wang, L., & Cai, Y. (2024). Association between meeting the 24‐h movement guidelines and psychosocial health in children: A cross‐sectional study. Child: Care, Health and Development, 50(1), e13191. https://doi.org/10.1111/cch.13191
Blodgett et al 2023	163	1	1	TO	2024-09-19	1	did not report	cross-sectional	JBI	adults	UK	4738	46	52.3	1	1	0	1	1	0	0	accelerometer	depression	anti-depressant medication/doctor visit		CoDA, ISM			Blodgett, J. M., Mitchell, J. J., Stamatakis, E., Chastin, S., & Hamer, M. (2023). Associations between the composition of daily time spent in physical activity, sedentary behaviour and sleep and risk of depression: Compositional data analyses of the 1970 British cohort Study. Journal of Affective Disorders, 320, 616–620. https://doi.org/10.1016/j.jad.2022.09.110
Bourke et al 2022	164	0	1	TO	2024-09-19	did not report	did not report	cross-sectional		2.5-4 years	Canada																	excluded: not over whole day	Bourke, M., Vanderloo, L. M., Irwin, J. D., Burke, S. M., Johnson, A. M., Driediger, M., Timmons, B. W., & Tucker, P. (2022). Association between childcare movement behaviour compositions with health and development among preschoolers: Finding the optimal combinations of physical activities and sedentary time. Journal of Sports Sciences, 40, 2085–2094. https://doi.org/10.1080/02640414.2022.2134969
Brown et al 2021	165	0		TO	2024-09-19																							excluded: from 2021	Brown, D. M. Y., Kwan, M. Y. W., King-Dowling, S., & Cairney, J. (2021). Cross-Sectional Associations Between Wake-Time Movement Compositions and Mental Health in Preschool Children With and Without Motor Coordination Problems. Frontiers in Pediatrics, 9, 752333. https://doi.org/10.3389/FPED.2021.752333/BIBTEX
Brown et al 2022a	166	1	1	TO	2024-09-19	1	did not report	cross-sectional	JBI	18-25 years	Canada	15080	20.78	67.1	1	0	0	0	1	1	0	MVPA: IPAQ, sleep, ST: unvalidated items	distress, wellbeing	K10, WEMWBS		latent profile analysis			Brown, D. M. Y., Faulkner, G. E. J., & Kwan, M. Y. W. (2022). Healthier movement behavior profiles are associated with higher psychological wellbeing among emerging adults attending post-secondary education. Journal of Affective Disorders, 319, 511–517. https://doi.org/10.1016/j.jad.2022.09.111
Brown et al 2022b	167	1	1	TO	2024-09-19	1	did not report	cross-sectional	JBI	18-29 years	Canada	17633	21.7	67.1	1	1	0	0	1	1	0	MVPA: IPAQ, sleep, ST: unvalidated items	suicidality	unvalidated items		meet guidelines yes/no, regression			Brown, D. M. Y., Hill, R. M., & Wolf, J. K. (2022). Cross-sectional associations between 24-h movement guideline adherence and suicidal thoughts among Canadian post-secondary students. Mental Health and Physical Activity, 23, 100484. https://doi.org/10.1016/j.mhpa.2022.100484
Cao et al 2022	168	0	1	TO	2024-09-19																							excluded: sleep measured as category not continuous	Cao, Z., Xu, C., Zhang, P., & Wang, Y. (2022). Associations of sedentary time and physical activity with adverse health conditions: Outcome-wide analyses using isotemporal substitution model. EClinicalMedicine, 48. https://doi.org/10.1016/j.eclinm.2022.101424
Chao et al 2022	169	1	1	TO	2024-09-19	did not report	did not report	cross-sectional		students	China	1475	20.7	68	1	1	0	0	1	0	0	MVPA, SB:IPAQ, sleep: PSQI	anxiety	Z-SAS		CoDA			Chao, L., Ma, R., & Jiang, W. (2022). Movement behaviours and anxiety symptoms in Chinese college students: A compositional data analysis. Frontiers in Psychology, 13, 952728. https://doi.org/10.3389/FPSYG.2022.952728/BIBTEX
Loh et al 2024	170	0	1	RD	2024-09-23			cross-sectional		0-3 years	Singapore				1	0	0	0	1	1	0	unvalidated questionnaire	HRQoL, externalising/internalising	Peds_QL, SDQ		correlations		excluded: only correlations without controlling for other behaviours or covariates	Loh, G. Y., Chua, T. B. K., Hian Tan, K., Loo, B. K. G., Quah, P. L., & Chia, M. Y. H. (2024). Adherence to the Singapore Integrated 24-Hour Activity Guidelines by Infants and Toddlers and Its Association With Well-Being. Journal of Physical Activity and Health, 21(2), 171–180. https://doi.org/10.1123/jpah.2023-0244
Silva et al 2024b	171	0	1	RD	2024-09-23			cross-sectional			Brazil																	excluded: movement behaviours not according to 24hr movement guidelines or 24hr measurement	Silva, D. A. S., Duncan, M. J., Kuzik, N., & Tremblay, M. S. (2024). Do movement behaviours influence the association between early menarche and depression symptoms among Brazilian adolescents? Applied Physiology, Nutrition, and Metabolism, 49(9), 1137–1162. https://doi.org/10.1139/apnm-2023-0230

## Sheet: full_text_screening
Study														movement behaviours
	number	included	peer_review	name of data extractor	date of data extraction	severe_illness	severe_mental_health	design	population	country	sample_size	mean_age	%female	sleep	sedentary	total PA	LPA	MVPA	screen_time	strength/resistence	methods_movement	outcomes	methods_outcome	covariates	methods_analysis	notes	reference
Aguilar-Farias et al 2021	1	0	1	RD	2022-03-23	did not report	did not report	cross-sectional	1-5 year olds	Chile	1727	2.9	47.9	1	0	1	0	0	1	0	caregiver-reported questionnaire. Adapted from International Study of Movement Behaviors in the Early Years.	emotional changes	self-made questions	sex, age, caregiver working condition, caregiver stress, income, caregiver education, people per home, home type, home size, urban/rural, lockdown	multivariable linear regression	excluded: no combined score	Aguilar-Farias et al (2021) Associations Between Movement Behaviors and Emotional Changes in Toddlers and Preschoolers During Early Stages of the COVID-19 Pandemic in Chile. Front. Pediatr. 9:667362. doi: 10.3389/fped.2021.667362
Alonso-Martinez et al 2021	2	0	1	RD	2022-03-23	did not report	did not report		4-6 year olds	Spain																excluded: combined score only for PA + sedentary, not including sleep	Alonso-Martínez, A.M.et al. Physical Activity, Sedentary Behavior, Sleep and Self-Regulation in Spanish Preschoolers during the COVID-19 Lockdown. Int. J. Environ. Res. Public Health 2021, 18, 693. https:// doi.org/10.3390/ijerph18020693
Aoki et al 2022	3	0	1	RD	2022-03-23	0	0	cross-sectional	9-10 year olds	Mongolia	1694	9.7	48.7	1	0	0	0	1	1	0	self-report questionnaires	emotion, conduct, hyperactivitiy, peer problems	strengths and difficulties questionnaire	living area, family structure, maternal education, income	logistic regression	excluded: no combined score	Aoki, A. et al (2022). Socioeconomic and lifestyle factors associated with mental health problems among Mongolian elementary school children. Social Psychiatry & Psychiatric Epidemiology; 57, 791-803. 10.1007/S00127-021-02178-7/TABLES/3
Awais et al 2021	4	0	1	RD	2022-03-23	did not report	did not report	cross-sectional	15-19 year olds	Pakistan	225	17.9	52.4					1								excluded: no combined score	Awais, M. A., Chaudhery, M. M., Khan, M. S., Butt, A. U. A., Malik, A. R., Khan, M. N., ... & Waseem, M. H. (2021). Factors contributing to distress among school and college-going adolescents during COVID-19 Lockdown: A cross-sectional study conducted in Sibi Balochistan, Pakistan. Journal of Education and Health Promotion, 10.
Bayan-Bravo et al	5	0	1	RD	2022-03-23	0	0	longitudinal	60+ adults	Spain	2093			1	1	1	0	0	0	0	self-reported single-item questions	quality of life	SF-36	age, sex, education, employment, adjusted extreme sleep	linear refression	exluded: no combined score	Baya´n-Bravo A, et al. (2017) Combined Impact of Traditional and Non-Traditional Healthy Behaviors on Health-Related Quality of Life: A Prospective Study in Older Adults. PLoS ONE 12 (1): e0170513. doi:10.1371/journal.pone.0170513
Bottolfs et al 2020	6	0	1	RD	2022-03-23	0	0	cross-sectional	13 year olds	Norway																excluded: no combined score	Bottolfs et al (2020). Resilience and lifystyle-related factors as predictors for health-related quality of life among early adolescents: a cross-sectional study. Journal of International Medical Research. 48, 1-15. 10.1177/0300060520903656
Chen et al 2005	7	0	1	RD	2022-03-23																					excluded: no combined score	Chen, X., Sekine, M., Hamanishi, S., Wang, H., Gaina, A., Yamagami, T., & Kagamimori, S. (2005). Lifestyles and health-related quality of life in Japanese school children: a cross-sectional study. Preventive medicine, 40(6), 668-678.
da Costa et al 2022	8	0	1	RD	2022-03-23	0	did not report	cross-sectional	14-18 year olds	Brazil	610	16.33	51.6	1	1	1	1	1	1	0	sleep, sedentary, LPA, MVPA- accelerometer, total PA- Self-Administered Physical Activity Checklist, screen time- self-report 3 items	depression	Center for Epidemiologic Studies Depression Scale (CES-D)	sex, age, socioeconomic status (SES), and weight status	mixed-effects logistic regression	excluded: adjusted for some other movement behaviours but no combined score	da Costa, B. G. G., Chaput, J. P., Lopes, M. V. V., Malheiros, L. E. A., & Silva, K. S. (2020). Movement behaviors and their association with depressive symptoms in Brazilian adolescents: A cross-sectional study. Journal of sport and health science.
Ge et al 2019	9	0	1	RD	2022-03-23																				linear regression	excluded: no combined score	Ge, Y., Xin, S., Luan, D. et al. Association of physical activity, sedentary time, and sleep duration on the health-related quality of life of college students in Northeast China. Health Qual Life Outcomes 17, 124 (2019). https://doi.org/10.1186/s12955-019-1194-x
Giuntella et al 2020	10	0	1	RD	2022-03-23			longitudinal & randomised intervention	young adults	USA	682															excluded: no combined score	Giuntella, O., Hyde, K., Saccardo, S., & Sadoff, S. (2021). Lifestyle and mental health disruptions during COVID-19. Proceedings of the National Academy of Sciences, 118(9), e2016632118.
Haapsalo et al 2018	11	0	1	RD	2022-03-23			cross-sectional						1	1	0	0	1	0	0	IPAQ, Workforce sitting questionnaire, 1 item from Pittsburgh Sleep Quality Index	depression, anxiety, stress, well-being	DASS-21, WHO-5			excluded: no combined score	Haapasalo, V., de Vries, H., Vandelanotte, C., Rosenkranz, R. R., & Duncan, M. J. (2018). Cross-sectional associations between multiple lifestyle behaviours and excellent well-being in Australian adults. Preventive medicine, 116, 119-125.
Hyunshik et al 2021	12	0	1	RD	2022-03-23	0	0	longitudinal	3-5 year olds	Japan																excluded: movement and mental health not compared	Hyunshik, K., Jiameng, M., Sunkyoung, L., & Ying, G. (2021). Change in Japanese children’s 24-hour movement guidelines and mental health during the COVID-19 pandemic. Scientific reports, 11(1), 1-9.
Kleszczewska et al 2019	13	0	1	RD	2022-03-23																					excluded: no combined score	Kleszczewska, D., Szkutnik, A. M., Siedlecka, J., & Mazur, J. (2019). Physical activity, sedentary behaviours and duration of sleep as factors affecting the well-being of young people against the background of environmental moderators. International journal of environmental research and public health, 16(6), 915.
Lewis et al 2021	14	0	1	RD	2022-04-20									1	1	0	0	1	1	0						excluded: no combined score	Lewis, R., Roden, L.C., Scheuermaier, K. et al. The impact of sleep, physical activity and sedentary behaviour on symptoms of depression and anxiety before and during the COVID-19 pandemic in a sample of South African participants. Sci Rep 11, 24059 (2021). https://doi.org/10.1038/s41598-021-02021-8
Lin et al 2022	15	0	1	RD	2022-04-20	1	did not report			USA				1	1	0	1	1	0	0	all- accelerometer					excluded: no direct analysis of effect of 24-hour movement on depression. Mediation with disease	Lin, Z., Zhu, S., Cheng, J., Lin, Q., Lawrence, W. R., Zhang, W., ... & Gao, Y. (2022). The mediating effect of engagement in physical activity over a 24-hour period on chronic disease and depression: Using compositional mediation model. Journal of Affective Disorders, 299, 264-272.
Lundahl et al 2013	16	0	1	RD	2022-04-20									0	1	1	0	0	0	0						excluded: sleep problems rather than duration	Lundahl, A., Nelson, T. D., Van Dyk, T. R., & West, T. (2013). Psychosocial stressors and health behaviors: examining sleep, sedentary behaviors, and physical activity in a low-income pediatric sample. Clinical pediatrics, 52(8), 721-729.
Mishra et al 2021	17	0	1	RD	2022-04-20																					excluded: no combined score	Mishra, R., Park, C., York, M. K., Kunik, M. E., Wung, S. F., Naik, A. D., & Najafi, B. (2021). Decrease in mobility during the COVID-19 pandemic and its association with increase in depression among older adults: A longitudinal remote mobility monitoring using a wearable sensor. Sensors, 21(9), 3090.
Mitra et al 2021	18	0	1	RD	2022-04-20					Canada				1	0	0	0	1	1	0						excluded: no raw movement behaviours, only in comparison to pre-pandemic	Mitra, R., Waygood, E. O. D., & Fullan, J. (2021). Subjective well-being of Canadian children and youth during the COVID-19 pandemic: The role of the social and physical environment and healthy movement behaviours. Preventive Medicine Reports, 23, 101404.
Oftedal et al 2019b	19	0	1	RD	2022-04-20									0	1	1	0	0	0	0						excluded: LPA and MVPA combined, so less than 3 movement behaviours	Oftedal, S., Vandelanotte, C., & Duncan, M. J. (2019). Patterns of diet, physical activity, sitting and sleep are associated with socio-demographic, behavioural, and health-risk indicators in adults. International journal of environmental research and public health, 16(13), 2375.
Prendergast et al 2016	20	0	1	RD	2022-04-20				adults	New Zealand				0	1	1	0	0	0	0	self-report items	optimal wellbeing	Huppert and So's flourishing scale			excluded: only 2 movement behaviours	Prendergast, K. B., Mackay, L. M., & Schofield, G. M. (2016). The clustering of lifestyle behaviours in New Zealand and their relationship with optimal wellbeing. International Journal of Behavioral Medicine, 23(5), 571-579.
Sansano-Nadal et al 2021	21	0	1	RD	2022-04-20			cross-sectional	older adults >65	Europe (Spain, Germany, Denmark, UK)				0	1	0	1	1	0	0	IPAQ, SBQ and actigraph					excluded: no combined score	Sansano-Nadal, O., Giné-Garriga, M., Rodríguez-Roca, B., Guerra-Balic, M., Ferri, K., Wilson, J. J., ... & Martín-Borràs, C. (2021). Association of Self-Reported and Device-Measured Sedentary Behaviour and Physical Activity with Health-Related Quality of Life among European Older Adults. International Journal of Environmental Research and Public Health, 18(24), 13252.
Sun & Zhan 2021	22	0	1	RD	2022-04-20									1	0	0	0	1	1	0						excluded: no combined score	Sun, Q., & Zhan, X. (2021). Association of Physical Activity, Screen Time and Sleep with Depressive Symptoms in Adolescents. INTERNATIONAL JOURNAL OF MENTAL HEALTH PROMOTION, 23(1), 75-86.
Tardif-Grenier et al 2021	23	0	1	RD	2022-04-20				12-17 year olds	Canada				1	0	1	0	0	1	0	self-report items					excluded: no combined score	Tardif-Grenier, K., Archambault, I., Dupéré, V., Marks, A. K., & Olivier, E. (2021). Canadian adolescents’ internalized symptoms in pandemic times: Association with sociodemographic characteristics, confinement habits, and support. Psychiatric quarterly, 92(3), 1309-1325.
Tsiros et al 2017	24	0	1	RD	2022-04-20																					excluded: no combined score	Tsiros, M. D., Samaras, M. G., Coates, A. M., & Olds, T. (2017). Use-of-time and health-related quality of life in 10-to 13-year-old children: not all screen time or physical activity minutes are the same. Quality of Life Research, 26(11), 3119-3129.
Weatherson et al 2020	25	0	1	RD	2022-04-20			cross-sectional	adolescents	Canada				1	0	0	0	1	1	0	self-report items	mental health, depression	Diener's Flourishing Scale, CESD-R-10		linear models- guideline adherance	excluded: no combined score	Weatherson, K., Gierc, M., Patte, K., Qian, W., Leatherdale, S., & Faulkner, G. (2020). Complete mental health status and associations with physical activity, screen time, and sleep in youth. Mental Health and Physical Activity, 19, 100354.
Werneck et al 2021	26	0	1	RD	2022-04-20									0	0	0	0	1	1	0						excluded: only 2 movement behaviours	Werneck, A. O., Silva, D. R., Malta, D. C., Souza-Júnior, P. R., Azevedo, L. O., Barros, M. B., & Szwarcwald, C. L. (2021). Changes in the clustering of unhealthy movement behaviors during the COVID-19 quarantine and the association with mental health indicators among Brazilian adults. Translational behavioral medicine, 11(2), 323-331.
Wong et al 2021	27	0	1	RD	2022-04-20																					excluded: no combined score	Wong, C. K., Wong, R. S., Cheung, J. P., Tung, K. T., Yam, J., Rich, M., ... & Ip, P. (2021). Impact of sleep duration, physical activity, and screen time on health-related quality of life in children and adolescents. Health and Quality of Life Outcomes, 19(1), 1-13.
Yamamoto et al 2019	28	0	1	RD	2022-04-20																					excluded: no combined score	Yamamoto, Y., Suzuki, H., Owari, Y., & Miyatake, N. (2019). Relationships between physical activity, sleeping time, and psychological distress in community-dwelling elderly Japanese. Medicina, 55(7), 318.
Zhang et al 2017	29	0	1	RD	2022-04-20																					excluded: no combined score - I think??	Zhang, Y., Zhang, D., Li, X., Ip, P., Ho, F., Jiang, Y., ... & Jiang, F. (2017). Daily time-use patterns and obesity and mental health among primary school students in Shanghai: a population-based cross-sectional study. Scientific reports, 7(1), 1-9.
Bang et al 2020	30	1	1	RD	2022-04-20	0	did not report	cross-sectional	5-17 year olds	Canada	4250	?	48.7	1	0	0	0	1	1	0	accelerometer- MVPA, screen- partent or self-reported, sleep- parent or self-reported	emotion, conduct, hyperactivitiy, peer problems, stress, mental health	SDQ, 1-item stress question, 1-item mental health question	sex, education, family, BMI	logistic regression on different combinations of guidelines		Bang, F., Roberts, K. C., Chaput, J. P., Goldfield, G. S., & Prince, S. A. (2020). Physical activity, screen time and sleep duration: Combined associations with psychosocial health among Canadian children and youth. Health Rep, 31(5), 9-16.
Brown & Kwan 2021	31	1	1	TO	2022-05-09	did not report	did not report	cross-sectional, isotemporal substitution analyses	14-17 year olds	Canada	1118	15.92	54.5	1	0	0	0	1	1	0	self-report questionnaire. International physical activity questionnaire, screen time one-item question, sleep 4-item questionnaire	flourishing, self-esteem, resiliency	flourishing scale, Rosenberg self-esteem scale, Canadian campus wellbeing survey	sex, race/ethnicity, socioeconomic status	isotemporal substitution models		Brown, D. M., & Kwan, M. Y. (2021). Movement Behaviors and Mental Wellbeing: A Cross-Sectional Isotemporal Substitution Analysis of Canadian Adolescents. Frontiers in behavioral neuroscience, 15.
Brown et al 2021a	32	1	1	RD	2022-03-23	did not report	did not report	cross-sectional	14-17 year olds	Canada	1253	15.92	54	1	0	0	0	1	1	0	MVPA- International Physical Activity Questionnaire, screen time- minutes per day self-reported, sleep- self-reported	flourishing, self-esteem, resiliency	flourishing scale, Rosenberg self-esteem scale, Canadian campus wellbeing survey		latent profile analysis	composite score only for 2 beahviours because sleep was same across groups. Sleep included in analyses	Brown, D. M., Cairney, J., & Kwan, M. Y. (2021). Adolescent movement behaviour profiles are associated with indicators of mental wellbeing. Mental Health and Physical Activity, 20, 100387.
Brown et al 2021b	33	1	1	RD	2022-03-23	did not report	did not report	cross-sectional	adolescents	USA	6436	16.03	51.7	1	0	0	0	1	1	0	MVPA- 7-day physical activity behaviour recall questions that, Screen time - 7-day physical activity behaviour recall questions that, sleep - one item self-report	depression	Centre of Epidemiologic Studies Depression Scale	Age, sex, BMI, ethnicity, household income	latent profile analysis		Brown, D. M., Kwan, M. Y., Arbour-Nicitopoulos, K. P., & Cairney, J. (2021). Identifying patterns of movement behaviours in relation to depressive symptoms during adolescence: A latent profile analysis approach. Preventive Medicine, 143, 106352.
Brown et al 2021c	34	1	1	RD	2022-03-23	0	did not report	cross-sectional	4-5 year olds	Canada	589	4.94	42.6	0	1	0	1	1	0	0	MVPA, LPA, sedentary time- accelerometer	internalising & externalising problems	Child Behavior Checklist	age, sex, socioeconomic status, ethnicity	compositional data analysis & compositional isotemporal substitution modeling	also included kids at risk of motor coordination problems	Brown, D. M., Kwan, M. Y., King-Dowling, S., & Cairney, J. (2021). Cross-Sectional Associations Between Wake-Time Movement Compositions and Mental Health in Preschool Children With and Without Motor Coordination Problems. Frontiers in Pediatrics, 1392.
Bu et al 2021	35	1	1	TO	2022-05-09	did not report	did not report	cross-sectional	university students	China	1846	20.7	64	1	1	1	1	1	0	0	PA- 6 items from IPAQ-SF, SB- 1 item from IPAQ-SF, sleep- 1 item from PSQI	anxiety	Self-rating anxiety scale	BMI, age, sex, siblings, urban/rural, family structure, parent education, number of friends, perceived affluence	movement guideline combinations. Logistic regression		Bu, H., He, A., Gong, N. et al. Optimal movement behaviors: correlates and associations with anxiety symptoms among Chinese university students. BMC Public Health 21, 2052 (2021). https://doi.org/10.1186/s12889-021-12116-6
Burns et al 2020	36	1	1	RD	2022-03-23	did not report	did not report	cross-sectional	adolescents	USA (Alaska)	1849	15.8	50.3	1	0	0	0	1	1	1	PA, sleep, screen time- self-report. Binary, meet guidelines or not	lonlieness, prolonged sadness	1-item question for each outcome	age, sex, race/ethnicity, BMI z-score	weighted logistic regression model		Burns, R. D., Bai, Y., Pfledderer, C. D., Brusseau, T. A., & Byun, W. (2020). Movement behaviors and perceived loneliness and sadness within alaskan adolescents. International journal of environmental research and public health, 17(18), 6866.
Cabanas-Sanchez et al 2021	37	1	1	RD	2022-03-23	0	did not report	cross-sectional & prospective	65+ adults	Spain	1679	71.68	53.07	1	1	0	1	1	0	0	accelerometer for all	depression, lonliness, happiness, global mental health,	Geriatric depression scale, lonliness scale, Cantril ladder of life scale, SF-12	sex, age, education, marital status, household economy, tobacco smoking, alcohol consumption, food consumption, BMI, diseases, cognitive functionphysical function	compositionl data analysis		Cabanas-Sánchez, V., Esteban-Cornejo, I., García-Esquinas, E., Ortolá, R., Ara, I., Rodríguez-Gómez, I., ... & Martínez-Gómez, D. (2021). Cross-sectional and prospective associations of sleep, sedentary and active behaviors with mental health in older people: a compositional data analysis from the Seniors-ENRICA-2 study. International Journal of Behavioral Nutrition and Physical Activity, 18(1), …
Cao et al 2020	38	1	1	RD	2022-03-23	did not report	did not report	cross-sectional	adolescents	China	4178	14.25	53.4	1	0	0	0	1	1	0	screen- self-report time per day, MVPA- self-report days per week, sleep- self-report hours per night	depression	Center for Epidemiologic Studies Depression Scale (CES-D) (Radloff,	age, gender, living at school, school type, socioeconomic status	cluster analysis	clustered groups	Cao, R., Gao, T., Hu, Y., Qin, Z., Ren, H., Liang, L., ... & Mei, S. (2020). Clustering of lifestyle factors and the relationship with depressive symptoms among adolescents in Northeastern China. Journal of Affective Disorders, 274, 704-710.
Carson et al 2019	39	1	1	RD	2022-03-23	0	did not report	cross-sectional	3 year olds	Canada	343	3	47.9	1	0	0	1	1	1	0	MVPA, LPA, sleep- accelerometer, screen time- parent reported	emotional problems - externalising, internalising, total problems	parent reported Child Behavior Checklist (CBCL) for ages 1.5–5 years	child sex, child ethnicity, maternal education, household income, parental marital status, maternal depression, and parent-child relationship quality	linear regression	association between meeting and not meeting individual recommendations, specific combinations of recommendations and general combinations of recommendations with behavioral and emotional problems	Carson, V., Ezeugwu, V. E., Tamana, S. K., Chikuma, J., Lefebvre, D. L., Azad, M. B., ... & Mandhane, P. J. (2019). Associations between meeting the Canadian 24-hour movement guidelines for the early years and behavioral and emotional problems among 3-year-olds. Journal of science and medicine in sport, 22(7), 797-802.
Chong et al 2021	40	1	1	RD	2022-03-23	did not report	did not report	longitudinal & cross-sectional	10-13 year olds	Australia	88	12.8	59.1	1	1	0	1	1	1	0	sleep. Sedentary, LPA, MVPA- accelerometer, screen- revised Adolescent Sedentary Activity Questionnaire (ASAQ)	emotional and behavioural problems	Strengths and Difficulties Questionnaire (SDQ), Kessler’s Psychological Distress Scale (K-10)	age, sex, socio-economic status, body mass index z-score (BAZ), pubertal progression and experience with transition from primary to secondary school.	compositional data analyses		Chong, K. H., Parrish, A. M., Cliff, D. P., Dumuid, D., & Okely, A. D. (2021). Cross-sectional and longitudinal associations between 24-hour movement behaviours, recreational screen use and psychosocial health outcomes in children: A compositional data analysis approach. International journal of environmental research and public health, 18(11), 5995.
Colley et al 2018	41	1	1	RD	2022-03-23	did not report	did not report	cross-sectional	adults	Canada	10621	45.3	52	1	1	0	1	1	0	0	sleep- self-report 1 item, MVPA, LPA, sedentary- accelerometer	overall mental health	1-item question	Age, sex, highest education, household income	partition regression models & isotemporal substitution regression models		Colley, R. C., Michaud, I., & Garriguet, D. (2018). Reallocating time between sleep, sedentary and active behaviours: associations with obesity and health in Canadian adults. Health reports, 29(4), 3-13.
Curtis et al 2020	42	1	1	RD	2022-03-23	did not report	did not report	cross-sectional	adults	Australia	430	41.3	74	1	1	0	1	1	0	0	accelerometer	HR-QOL, emotional states	SF-12, DASS-21	age, sex, education	compositional isotemporal substitution models		Curtis, R. G., Dumuid, D., Olds, T., Plotnikoff, R., Vandelanotte, C., Ryan, J., ... & Maher, C. (2020). The association between time-use behaviors and physical and mental well-being in adults: a compositional isotemporal substitution analysis. Journal of Physical Activity and Health, 17(2), 197-203.
del Pozo Cruz et al 2020	43	1	1	RD	2022-03-23	did not report	0	cross-sectional, compositional data analysis	representative adults	USA	3233	47.43	52.1	1	1	0	1	1	0	0	accelerometer- LPA, MVPA, sedentary. Self-report sleep	depression	PHQ-9	age, sex, ethnicity, education, marital status, income, chronic diseases, smoking, BMI	compositional data analysis		del Pozo Cruz, B., Alfonso-Rosa, R. M., McGregor, D., Chastin, S. F., Palarea-Albaladejo, J., & del Pozo Cruz, J. (2020). Sedentary behaviour is associated with depression symptoms: compositional data analysis from a representative sample of 3233 US adults and older adults assessed with accelerometers. Journal of affective disorders, 265, 59-62.
Duncan et al 2021	44	1	1	TO	2022-05-09	0	0	RCT	physically inactive adults with poor sleep	Australia	160	41.5	80	1	1	0	0	1	0	1	self-report questionnaire. Active Australia Questionnaire, resistance single-item question, Workforce sitting questionnaire, Pittsburgh sleep quality index, activity-sleep index	depression, anxiety, stress, HRQoL	DASS-21, SF-Health Survey 12	?	SEM mediation analyses		Duncan, M. J., Rayward, A. T., Holliday, E. G., Brown, W. J., Vandelanotte, C., Murawski, B., & Plotnikoff, R. C. (2021). Effect of a physical activity and sleep m-health intervention on a composite activity-sleep behaviour score and mental health: a mediation analysis of two randomised controlled trials. International Journal of Behavioral Nutrition and Physical Activity, 18(1), 1-12.
Faulkner et al 2020	45	1	1	TO	2022-05-09	did not report	did not report	longitudinal	adolescents	Canada	2292	16.3	53.6	1	0	0	0	1	1	0	self-report questionnaires	flourishing	Diener's Flourishing Scale	age, sex, ethnicity, income, urban/rural, baseline depression	conditional change models	also measured change in number of guidelines met over time	Faulkner, G., Weatherson, K., Patte, K., Qian, W., & Leatherdale, S. T. (2020). Are one-year changes in adherence to the 24-hour movement guidelines associated with flourishing among Canadian youth?. Preventive medicine, 139, 106179.
Feng et al 2022	46	1	1	RD	2022-05-25	did not report	did not report	cross-sectional	adults	China	2002	35.5	76.3	1	1	1	0	1	1	0	PA- IPAQ, screen time-self-report 1 item, sleep- self-report 1 item	depression, anxiety, stress	DASS-21	age, sex, education level, family income, city, if they were asked to work from home during COVID, BMI	linear mixed models	included meeting the guidelines in analyses	Feng, J., Huang, W. Y., Lau, P. W. C., Wong, S. H. S., & Sit, C. H. P. (2022). Movement behaviors and mental health of caregivers of preschoolers in China during the COVID-19 pandemic. Preventive Medicine, 155, 106913.
Gilchrist et al 2021	47	1	1	RD	2022-05-25	did not report	did not report	cross-sectional	adolescents	Canada	46413	?	51.5	1	0	0	0	1	1	0	MVPA-two items modified from the School Health Action, Planning and Evaluation System (SHAPES) physical activity questionnaire, sleep- self-report 1 item, screen time- self-report 1 item	depression, anxiety, flourishing	Center for Epidemiologic Studies Depression Scale Revised−10 (CESD-R-10), GAD-7, Flourishing Scale	sex, grade, province, ethnicity, socio-economic status, BMI	isotemporal substitution models were		Gilchrist, J. D., Battista, K., Patte, K. A., Faulkner, G., Carson, V., & Leatherdale, S. T. (2021). Effects of reallocating physical activity, sedentary behaviors, and sleep on mental health in adolescents. Mental Health and Physical Activity, 20, 100380.
Guallar-Castillon et al 2014	48	1	1	RD	2022-05-25	did not report	did not report	cross-sectional	adults	Spain	4887	?	50.8	1	1	0	1	1	1	0	self-report items	HRQoL	SF-12	sex, age, education, alcohol, tobacco, BMI, diseases	logistic models for patterns of movement behaviours		Guallar-Castillón, P., Bayán-Bravo, A., León-Muñoz, L. M., Balboa-Castillo, T., López-García, E., Gutierrez-Fisac, J. L., & Rodríguez-Artalejo, F. (2014). The association of major patterns of physical activity, sedentary behavior and sleep with health-related quality of life: a cohort study. Preventive medicine, 67, 248-254.
Haegele et al 2021	49	1	1	RD	2022-05-25	did not report	did not report	cross-sectional	adults with visual impairments	USA	182	44.8	65.4	1	1	0	0	1	0	0	MVPA, sedentary- IPAQ-SF, sleep- 1 item	depression	major depression inventory	visual impairment level, sex, age, education level, weight	hierarchical regression (meeting guidelines~depression)		Haegele, J. A., Zhu, X., & Healy, S. (2021). Behavioral correlates of depression among adults with visual impairments. Journal of Visual Impairment & Blindness, 115(5), 403-413.
Hajo et al 2020	50	1	1	RD	2022-05-25	did not report	did not report	cross-sectional	adult nurses	Canada	342	43.1	94	1	1	0	0	1	0	0	sleep- self-report log books, MVPA & sedentary- accelerometers	shift work disorder, mood states	Shift Work Disorder Screening Questionnaire, Profile ofMood States (POMS) questionnaire	none	ANOVA	different groups according to movement behaviours	Hajo S, Reed JL, Hans H, Tulloch HE, Reid RD, Prince SA. 2020. Physical activity, sedentary time and sleep and associations with mood states, shift work disorder and absenteeism among nurses: an analysis of the cross-sectional Champlain Nurses’ Study. PeerJ 8:e8464 http://doi.org/10.7717/peerj.8464
Hansen et al 2022	51	1	1	RD	2022-05-25	did not report	did not report	cross-sectional	children & adolescents	Germany	15786	13	50	1	0	0	0	1	1	0	MVPA-4-items, screen time- 1 item, sleep- 2 items	depression	strengths & difficulties		logistic regression (meeting guidelines ~ outcome)		Hansen, J., Hanewinkel, R., & Galimov, A. (2022). Physical activity, screen time, and sleep: do German children and adolescents meet the movement guidelines?. European Journal of Pediatrics, 181(5), 1985-1995.
Hinkley et al 2020	52	1	1	RD	2022-05-25			longitudinal	3-5 year olds	Australia	98	4.6	47	1	0	1	0	1	1	0	PA, MVPA - accelerometer, screen-time, sleep - parental self-report	quality of life, strengths & difficulties	Pediatric Quality of Life Inventory (PedsQL), strengths & difficulties questionnaire	age at T1, sex, maternal education	Multilevel, mixed effect, multivariable linear regression models. Association of meeting all/some guidelines.	Controlled for meeting of other guidelines in models	Hinkley, T., Timperio, A., Watson, A., Duckham, R. L., Okely, A. D., Cliff, D., ... & Hesketh, K. D. (2020). Prospective associations with physiological, psychosocial and educational outcomes of meeting Australian 24-Hour Movement Guidelines for the Early Years. International Journal of Behavioral Nutrition and Physical Activity, 17(1), 1-12.
Hofman et al 2021	53	1	1	RD	2022-05-25	did not report	did not report	cross-sectional	adults >45 years	Netherlands	1943	71	52	1	1	0	1	1	0	0	all- accelerometer	depression, anxiety	depression- Center for Epidemiological Studies Depression (CES- D) scale, anxiety- Hospital Anxiety & Depression scale	sex, age, living situation, education, employment, BMI, history of illness, smoking, alcohol, walking aid needed	compositional isotemporal substitution models		Hofman, A., Voortman, T., Ikram, M. A., & Luik, A. I. (2022). Substitutions of physical activity, sedentary behaviour and sleep: associations with mental health in middle-aged and elderly persons. J Epidemiol Community Health, 76(2), 175-181.
Janssen et al 2017	54	1	1	RD	2022-05-25	did not report	did not report	cross-sectional	10-17 year olds	Canada	21821	?	52.8	1	0	0	0	1	1	0	MVPA-self-report items, screen time- self-report items	life satisfaction, emotional problems	Cantrill ladder, 9-item questionnaire	sex, age, ethnicity, family structure, immigration status, family affluence, smoking, alcohol intoxication, and diet composition.		not clear if emotional problems questionnaire is validated	Janssen, I., Roberts, K. C., & Thompson, W. (2017). Is adherence to the Canadian 24-Hour Movement Behaviour Guidelines for Children and Youth associated with improved indicators of physical, mental, and social health?. Applied Physiology, Nutrition, and Metabolism, 42(7), 725-731.
Kandola et al 2021	55	1	1	RD	2022-05-25	did not report	did not report	cross-sectional	adults	UK	60235	55.9	56	1	1	0	1	1	0	0	sedentary, LPA, MVPA- accelerometer, sleep- self-report 1 item	depression, anxiety	PHQ-9, GAD-7	age, sex, socioeconomic status, smoking, baseline depression, baseline anxiety, education, chronic illness, diet,	compositional data analysis		Kandola, A. A., del Pozo Cruz, B., Osborn, D. P. J., Stubbs, B., Choi, K. W., & Hayes, J. F. (2021). Impact of replacing sedentary behaviour with other movement behaviours on depression and anxiety symptoms: a prospective cohort study in the UK Biobank. BMC medicine, 19(1), 1-12.
Kastelic et al 2021	56	1	1	RD	2022-05-25	did not report	did not report	cross-sectional	adults	Slovenia	2333	48	74	1	1	0	0	1	0	0	Daily Activity Behaviours Questionnaire	stress	1-item	age, sex, BMI, education, socio-economic status, employment, urban/rural, living situation, smoking	models (number of guidelines~stress)		Kastelic, K., Pedišić, Ž., Lipovac, D., Kastelic, N., Chen, S. T., & Šarabon, N. (2021). Associations of meeting 24-h movement guidelines with stress and self-rated health among adults: is meeting more guidelines associated with greater benefits?. BMC Public Health, 21(1), 1-10.
Khan et al 2021	57	1	1	RD	2022-05-25	did not report	did not report	cross-sectional	12-13 year olds	Australia	3096	12.37	48.7	1	0	0	0	1	1	0	MVPA- 1 item self-report, screen - 4-items parent-report, sleep- 4 items self-report	HRQoL	Pediatric Quality of Life Inven- tory Version 4.0	age, sex, language, area of residence, BMI, socio-economic status	generalized estimating equations (GEE) with an exchangeable correlation was used to examine the associations of meeting specific recommendations and their combinations with HRQoL outcomes		Khan, A., Lee, E. Y., & Tremblay, M. S. (2021). Meeting 24-h movement guidelines and associations with health related quality of life of Australian adolescents. Journal of Science and Medicine in Sport, 24(5), 468-473.
Kitano et al 2020	58	1	1	RD	2022-05-25	did not report	did not report	cross-sectional	adult office workers	Japan	1095	50.2	68.6	1	1	0	1	1	0	0	MVPA, LPA, sedentary time- accelerometer, sleep- self-report 1 item	psychological distress, work engagement	Kessler Psychological Distress Scale, Utrecht Work Engagement Scale	age, sex, BMI, years of education, self-rated economic status, marital status, health behaviors (alcohol consumption and smoking), job-type, hiring status, and average weekly overtime working hours	compositional data analysis		Kitano, N., Kai, Y., Jindo, T., Tsunoda, K., & Arao, T. (2020). Compositional data analysis of 24-hour movement behaviors and mental health in workers. Preventive medicine reports, 20, 101213.
Larisch et al 2020	59	1	1	RD	2022-05-25	did not report	did not report	cross-sectional & RCT	adult office workers	Sweden	662	41	68	1	1	0	1	1	0	0	all- accelerometer	depression, anxiety, burnout, wellbeing, stress	Hospital Anxiety & Depression Scale, Shirom-Melamed Burnout Measure, WHO-5, stress single item	age, sex, education, max oxygen uptake	compositions of time use calculated. ANOVAS. Compositional isotemporal substitution		Larisch, L. M., Kallings, L. V., Hagströmer, M., Desai, M., von Rosen, P., & Blom, V. (2020). Associations between 24 h movement behavior and mental health in office workers. International Journal of Environmental Research and Public Health, 17(17), 6214.
Le et al 2021	60	1	1	RD	2022-05-30	0	0	longitudinal	adults	Australia	361	22.5	66.8	1	1	0	1	1	0	0	all- accelerometer	affect	Positive and Negative Affect Schedule-Expanded version scales	age, sex, BMI, socioeconomic status, education, employment, smoking, alcohol, stress	linear regression and compositional isotemporal substitution analysis		Le, F., Yap, Y., Tung, N.Y.C. et al. The Associations Between Daily Activities and Affect: a Compositional Isotemporal Substitution Analysis. Int.J. Behav. Med. (2021). https://doi.org/10.1007/s12529-021-10031-z
Liang et al 2021	61	1	1	RD	2022-05-30	did not report	did not report	cross-sectional	students	China	1846	20.67	64	1	1	0	1	1	0	0	MVPA, LPA, sitting- IPAQ, sleep- Pittsburgh Sleep Quality Index	depression, anxiety	PHQ-9, Zung Self-rating Anxiety Scale (SAS)	?	network analyses, MANCOVA meet guidelines~mental health		Liang, K.; de Lucena Martins, C.M.; Chen, S.-T.; Clark, C.C.T.; Duncan, M.J.; Bu, H.; Huang, L.; Chi, X. Sleep as a Priority: 24-Hour Movement Guidelines and Mental Health of Chinese College Students during the COVID-19 Pandemic. Healthcare 2021, 9, 1166. https:// doi.org/10.3390/healthcare9091166
Loewen et al 2019	62	1	1	RD	2022-05-30	did not report	1		10-11 year olds	Canada	3436	?	?	1	0	0	0	1	1	0		mental illness doctor visit					Loewen, O. K., Maximova, K., Ekwaru, J. P., Faught, E. L., Asbridge, M., Ohinmaa, A., & Veugelers, P. J. (2019). Lifestyle behavior and mental health in early adolescence. Pediatrics, 143(5), e20183307. https://doi.org/10.1542/PEDS.2018-3307
Lopez-Gil et al 2022	63	1	1	RD	2022-05-30	0	did not report	cross-sectional	0-14 year olds	Spain	3772	9.5	49.4	1	0	1	0	0	1	0	self or parent- reported, non-validated items	behavioural problems	strengths and difficulties questionnaire		logistic regression. Meeting guidelines~behavioural problems	meets criteria but isn't high quality	López-Gil, J. F., Roman-Viñas, B., Aznar, S., & Tremblay, M. S. (2022). Meeting 24-h movement guidelines: Prevalence, correlates, and associations with socioemotional behavior in Spanish minors. Scandinavian Journal of Medicine & Science in Sports, 32(5), 881–891. https://doi.org/10.1111/SMS.14132
Lu et al 2021	64	1	1	RD	2022-05-30	did not report	did not report	cross-sectional	10-13 year olds	China	5357	11.5	44.4	1	0	0	0	1	1	0	self-report items	depression, anxiety	PHQ-9, GAD-7	age, sex, BMI, grade, siblings, parental education	logistic regression, meeting combinations of guidelines ~ mental health		Lu, S., Cheval, B., Yu, Q., Hossain, M. M., Chen, S. T., Taylor, A., ... & Zou, L. (2021, November). Associations of 24-hour movement behavior with depressive symptoms and anxiety in children: cross-sectional findings from a Chinese sample. In Healthcare (Vol. 9, No. 11, p. 1532). MDPI.
McGregor et al 2018	65	1	1	RD	2022-05-30	did not report	did not report	cross-sectional	adults & older adults	Canada	6322 & 1454	41.3 & 69.3	49.6 & 52.4	1	1	0	1	1	0	0	sedentary, LPA, MVPA- accelerometer, sleep- self-report 1 item	mental health	1-item	age, sex, education, smoking, chronic condition, self-rated health	compositional analysis		McGregor, D.E.; Carson, V.; Palarea-Albaladejo, J.; Dall, P.M.; Tremblay, M.S.; Chastin, S.F.M. Compositional Analysis of the Associations between 24-h Movement Behaviours and Health Indicators among Adults and Older Adults from the Canadian Health Measure Survey. Int. J. Environ. Res. Public Health 2018, 15, 1779. https://doi.org/10.3390/ijerph15081779
McNeill et al 2020	66	1	1	RD	2022-05-30	did not report	did not report	cross-sectional & longitudinal	children	Australia	185	4.2	40.1	1	0	1	0	1	1	0	PA- accelerometer, sleep & ST- parent-reported	psychosocial health	strengths & difficulties questionnaire		linear regressions, meeting guideline combinations & mental health		McNeill, J., Howard, S. J., Vella, S. A., & Cliff, D. P. (2020). Compliance with the 24-Hour movement guidelines for the early years: Cross-sectional and longitudinal associations with executive function and psychosocial health in preschool children. Journal of Science and Medicine in Sport, 23(9), 846-853.
Meyer et al 2020	67	1	1	RD	2022-05-30	0	0	cross-sectional & longitudinal	students	USA	423	27.6	50	1	1	0	1	1	0	0	all-accelerometer	mood, stress	profile of mood states, PSS-10	age, sex, fitness, income	isotemporal substitution analyses		Meyer, J. D., Ellingson, L. D., Buman, M. P., Shook, R. P., Hand, G. A., & Blair, S. N. (2020). Current and 1-year psychological and physical effects of replacing sedentary time with time in other behaviors. American journal of preventive medicine, 59(1), 12-20.
Patte et al 2020	68	1	1	RD	2022-05-30	did not report	did not report	longitudinal	adolescents	Canada	2292	?	53.6	1	0	0	0	1	1	0	self-report items	depression	Center for Epidemiologic Studies Depression scale Revised		conditional change models		Patte, K. A., Faulkner, G., Qian, W., Duncan, M., & Leatherdale, S. T. (2020). Are one-year changes in adherence to the 24-hour movement guidelines associated with depressive symptoms among youth?. BMC Public Health, 20(1), 1-12.
Perez et al 2021	69	1	1	RD	2022-05-30	did not report	did not report	cross-sectional	military adults	USA	17166	?	16.7	1	0	0	0	1	1	0	self-report items	PTSD, suicide ideation, psychological distress	Primary Care PTSD screen for DSM 5 (PC-PTSD-5), single item, Kessler-6 scale	gender, race/ethnicity, education, marital status, age, service branch, pay grade, BMI, self-rated health, medication use, substance abuse, smoking	logistic regression- meeting guidelines~mental health		Perez, L. G., Dong, L., Beckman, R., & Meadows, S. O. (2022). Movement behaviors associated with mental health among US military service members. Military Psychology, 34(2), 211-223.
Sampasa-Kanyinga et al 2021a	70	1	1	RD	2022-05-30	0	did not report	longitudinal	adolescents	Canada	14620	14.9	46	1	0	0	0	1	1	0	self-report	depression	Center for Epidemiologic Studies Depression Scale (Revised)−10 (CESD-R-10)	age, gender, race, BMI, baseline movement, baseline depression	compositional data analysis, compositional isotemporal substitution		Sampasa-Kanyinga, H., Colman, I., Dumuid, D., Janssen, I., Goldfield, G. S., Wang, J. L., Patte, K. A., Leatherdale, S. T., & Chaput, J. P. (2021). Longitudinal association between movement behaviours and depressive symptoms among adolescents using compositional data analysis. PLoS ONE, 16(9), e0256867. https://doi.org/10.1371/JOURNAL.PONE.0256867
Sampasa-Kanyinga et al 2021b	71	1	1	RD	2022-05-30	did not report	did not report	cross-sectional	adolescents	Canada	6364	15.1	48.3	1	0	0	0	1	1	0	self-report items	depression, anxiety	Kessler 6	age, sex, race/ethnicity, socioeconomic status, BMI	structural equation modeling		Sampasa-Kanyinga, H., Chaput, J. P., Goldfield, G. S., Janssen, I., Wang, J., Hamilton, H. A., ... & Colman, I. (2021). The Canadian 24-Hour Movement Guidelines and Psychological Distress among Adolescents: Les Directives canadiennes en matière de mouvement sur 24 heures et la détresse psychologique chez les adolescents. The Canadian Journal of Psychiatry, 66(7), 624-633.
Sampasa-Kanyinga et al 2021c	72	1	1	RD	2022-05-30	did not report	did not report	cross-sectional	9-11 year olds	USA	11875	9.9	47.9	1	0	0	0	1	1	0	MVPA, screen time- self-report, sleep- parent-report	internalising & externalising problems	Child Behavior Checklist	age, gender, race/ethnicity, income, parental education, BMI	regression models- combinations of guidelines		Sampasa-Kanyinga, H., Colman, I., Goldfield, G. S., Janssen, I., Wang, J., Tremblay, M. S., ... & Chaput, J. P. (2021). 24-hour movement behaviors and internalizing and externalizing behaviors among youth. Journal of Adolescent Health, 68(5), 969-977.
Sampasa-Kanyinga et al 2022	73	1	1	TO	2022-05-09	did not report	did not report	cross-sectional	adolescents	Canada	12699	15	51	1	0	0	0	1	1	0	self-report single items	mental health	self-report 1-item	age, gender, race/ethnicity, socioeconomic status, BMI	logistic regression, meeting combinations of guidelines ~ mental health		Sampasa-Kanyinga, H., Lien, A., Hamilton, H. A., & Chaput, J. P. (2022). The Canadian 24-hour movement guidelines and self-rated physical and mental health among adolescents. Canadian Journal of Public Health, 113(2), 312-321.
Tabaczynski et al 2020	74	1	1	RD	2022-06-07	did not report	did not report	cross-sectional	kidney cancer survivors	Canada	463	62.7	36.1	1	1	0	1	1	0	0	MVPA, LPA- Godin Leisure-Time Questionnaire, sedentary- Domain-Specific Sitting Time Questionnaire, sleep- single item	quality of life	Functional Assessment of Cancer Therapy Scales (FACT)-General and FACT-Fatigue	age, sex, marital status, education, annual income, employment status, and ethnicity, BMI, cacner information, smoking, alcohol, perceived health	isotemporal substitution model		Tabaczynski, A., Courneya, K. S., & Trinh, L. (2020). Replacing sedentary time with physical activity and sleep: associations with quality of life in kidney cancer survivors. Cancer Causes & Control, 31(7), 669-681.
Taylor et al 2021	75	1	1	RD	2022-06-07	did not report	did not report	longitudinal	5 year olds	New Zealand	528	5	48.5	1	1	1	0	0	1	0	PA, sleep, sedentary- accelerometer, screen time- parent-reported	anxiety, depression, resilience	Behavio- ral Assessment System for Children (BASC-2) 2–5 year old scale	sex, maternal education, household deprivation, primiparity, BMI	linear regression models- meeting guidelines~mental health		Taylor, R. W., Haszard, J. J., Healey, D., Meredith-Jones, K. A., Taylor, B. J., & Galland, B. C. (2021). Adherence to 24-h movement behavior guidelines and psychosocial functioning in young children: a longitudinal analysis. International Journal of Behavioral Nutrition and Physical Activity, 18(1), 1-13.
Weatherson et al 2021	76	1	1	RD	2022-06-07	did not report	did not report	cross-sectional	students	Canada	20090	24.1	67	1	1	0	0	1	1	0	IPAQ, self-report items	distress, well-being	Kessler psychological distress scale, Warwick–Edinburgh Mental Well-being Scale	age, ethnicity, gender, parents’ education, employment status and place of residence	linear regression, meeting guidelines ~ mental health		Weatherson, K. A., Joopally, H., Wunderlich, K., Kwan, M. Y. W., Tomasone, J. R., & Faulkner, G. (2021). Post-secondary students’ adherence to the canadian 24-hour movement guidelines for adults: Results from the first deployment of the Canadian campus wellbeing survey (ccws). Health Promotion and Chronic Disease Prevention in Canada, 41(6), 173–181. https://doi.org/10.24095/HPCDP.41.6.01
Zhu et al 2019	77	1	1	RD	2022-06-07	did not report	did not report	cross-sectional	6-17 year olds	USA	35718	11.5	49	1	0	0	0	1	1	0	parent-reported	anxiety, depression	diagnosed by health professional yes/no	family income, parental education, adverse childhood experiences	logistic regression- meeting guidelines~mental health		Zhu, X., Haegele, J. A., & Healy, S. (2019). Movement and mental health: Behavioral correlates of anxiety and depression among children of 6–17 years old in the US. Mental Health and Physical Activity, 16, 60-65.
Bromley et al 2012	78	0	1	RD	2022-06-07	0	0	randomised cross-over experiment	22-31 year olds	USA	18	27	50	1	1	1	1	1	0	0	accelerometer- sleep, PA, sedentary	mood, vigor	visual analogue scales	age, BMI, sex, race, habitual exercise	partial correlation	excluded: minutes of activtiy in each 24-hr period, so no combined score but takes the 24-hrs into account	Bromley, L. E., Booth, J. N., Kilkus, J. M., Imperial, J. G., & Penev, P. D. (2012). Sleep Restriction Decreases the Physical Activity of Adults at Risk for Type 2 Diabetes. Sleep, 35(7), 977–984. https://doi.org/10.5665/SLEEP.1964
Cao et al 2022	79	0	1	RD	2022-06-07			cross-sectional	adolescents	China																excluded: clustered groups but with other variables too	Cao, R., Gao, T., Ren, H., Hu, Y., Qin, Z., Liang, L., ... & Mei, S. (2022). Unique and cumulative effects of lifestyle-related behaviors on depressive symptoms among Chinese adolescents. International journal of social psychiatry, 68(2), 354-364.
Champion et al 2018	80	0	1	RD	2022-06-07	did not report	did not report	cross-sectional	adolescents	Australia	853	18.8	47.4	1	1	0	0	1	0	1	MVPA, strength- International Physical Activity Questionnaire-Short Form, sedentary- 1 item from IPAQ, sleep- 1 item question	psychological distress, anxiety, depression	Kessler 6, Brief Symptoms Inventory			excluded: combined score but also including other variables	Champion, K. E., Mather, M., Spring, B., Kay-Lambkin, F., Teesson, M., & Newton, N. C. (2018). Clustering of multiple risk behaviors among a sample of 18-year-old Australians and associations with mental health outcomes: a latent class analysis. Frontiers in public health, 6, 135.
Hutchesson et al 2021	81	0	1	RD	2022-06-07	did not report	did not report	cross-sectional	students	Australia	1965	25.8	70.7	1	1	1	1	1	0	0	PA- Active Australia Survey, sedentary- 2 items, sleep- 1 item	psychological distress	Kessler Psychological Distress Scale			excluded: movement behaviours combined with other health behaviours	Hutchesson, M. J., Duncan, M. J., Oftedal, S., Ashton, L. M., Oldmeadow, C., Kay-Lambkin, F., & Whatnall, M. C. (2021). Latent class analysis of multiple health risk behaviors among Australian university students and associations with psychological distress. Nutrients, 13(2), 425.
Kuzik et al 2020	82	1	1	RD	2022-06-07	did not report	did not report	cross-sectional	3-5 year olds	Canada	95	4.5	30.5	1	1	0	1	1	0	0	all- acceleromter	externalising, internalising	Child Self-Regulation & Behaviour Questionnaire	age, sex, ethnicity, no. Siblings, hours of childcare attendance, parental age, parental education, income, marital status, type of home, size of garden	regression models, composition substitution analyses	internalising, externalising - measures of mental health??	Kuzik N, Naylor P-J, Spence JC, Carson V (2020) Movement behaviours and physical, cognitive, and social-emotional development in preschool-aged children: Cross-sectional associations using compositional analyses. PLoS ONE 15(8): e0237945. https://doi.org/10.1371/journal.pone.0237945
Oftedal et al 2019a	83	0	1	RD	2022-06-07					Australia	10638	46.2	71	1	1	0	0	1	0	0					latent class analysis	excluded: combined score but also including other variables	Oftedal, S., Kolt, G. S., Holliday, E. G., Stamatakis, E., Vandelanotte, C., Brown, W. J., & Duncan, M. J. (2019). Associations of health-behavior patterns, mental health and self-rated health. Preventive medicine, 118, 295-303.
Olds et al 2018	84	0	1	RD	2022-06-07					Australia				1	0	0	0	1	1	0					compositional data analyses	excluded: combined score but also including other variables	Olds, T., Burton, N. W., Sprod, J., Maher, C., Ferrar, K., Brown, W. J., ... & Dumuid, D. (2018). One day you'll wake up and won't have to go to work: the impact of changes in time use on mental health following retirement. PLoS One, 13(6), e0199605.
Solera-Sanchez et al 2021	85	0	1	RD	2022-06-07									1	0	0	0	1	1	0	MVPA- accelerometer, sleep- self-report items, screen time- HELENA sedentary questionnaire	HRQoL	KIDSCREEN-10 questionnaire			excluded: combined score but also including other variables	Solera-Sanchez, A., Adelantado-Renau, M., Moliner-Urdiales, D., & Beltran-Valls, M. R. (2021). Health-related quality of life in adolescents: individual and combined impact of health-related behaviors (DADOS study). Quality of Life Research, 30(4), 1093-1101.
Zhang et al 2020	86	0	1	RD	2022-06-07																					excluded: combined score but also including other variables	Zhang, J., Liu, M. W., Yu, H. J., Chen, Q. T., Tang, B. W., Yuan, S., & He, Q. Q. (2022). Associations of health-risk behaviors with mental health among Chinese children. Psychology, Health & Medicine, 27(3), 528-536.
Zhang et al 2021	87	0	1	RD	2022-06-07									1	0	0	0	1	1	0						excluded: combined score but also including other variables	Zhang, A., Fang, J., Wan, Y., Su, P., Tao, F., & Sun, Y. (2021). Joint trajectories of life style indicators and their links to psychopathological outcomes in the adolescence. BMC psychiatry, 21(1), 1-10.
Zick et al 2019	88	0	1	RD	2022-06-14									1	0	0	0	1	1	0						excluded: combined score but also including other variables	Zick, C. D., Buder, I., Waitzman, N. J., Simonsen, S., & Digre, K. (2019). The nexus between health and time use among racially and ethnically diverse women. Ethnicity & Health, 24(2), 147-167.
Fairclough et al 2021	89	1	1	RD	2022-06-14	did not report	did not report	cross-sectional	9-13 year olds	England	359	11.5	50.7	1	0	0	1	1	0	0	all- accelerometer	self-esteem, depression, emotional problems	Rosenberg Self-Esteem Scale, Mood and Feelings Questionnaire (MFQ), strengths and difficulties questionnaire	?	compositional data analysis		Fairclough, S. J., Tyler, R., Dainty, J. R., Dumuid, D., Richardson, C., Shepstone, L., & Atkin, A. J. (2021). Cross-sectional associations between 24-hour activity behaviours and mental health indicators in children and adolescents: A compositional data analysis. Journal of Sports Sciences, 39(14), 1602–1614. https://doi.org/10.1080/02640414.2021.1890351
Dumuid et al 2021	90	1	1	RD	2022-06-14	did not report	did not report	cross-sectional	11-12 year olds	Australia	1182	12	49	1	1	0	1	1	0	0	all-accelerometer	life satisfaction, psychosocial, depression, emotional	Brief Multi- Dimensional Students' Life Satisfaction Scale, PedsQL 4.0 Paediatric Quality of Life Inventory, SMFQ Short mood and feelings questionnaire, SDQ strengths and difficulties questionnaire	sex, age, pubertal status, socioeconomic status	multiple linear regression, time use composition		Dumuid, D., Olds, T., Lange, K., Edwards, B., Lycett, K., Burgner, D. P., ... & Wake, M. (2022). Goldilocks Days: optimising children’s time use for health and well-being. J Epidemiol Community Health, 76(3), 301-308.
Su et al 2022	91	1	1	RD	2022-06-14	did not report	did not report	cross-sectional	university students	China	1475	20.7	68	1	1	0	1	1	0	0	IPAQ, sleep- 1 item	depression	PHQ9	sex, age, BMI, perceived family affluence, siblings, residence, and the number of friends	compositional data analysis	paper from scopus alerts- not initial search	Su, J., Wei, E., Clark, C., Liang, K., & Sun, X. (2022). Physical exercise, Sedentary Behaviour, Sleep and Depression Symptoms in Chinese Young Adults During the COVID-19 Pandemic: A Compositional Isotemporal Analysis. Health Promotion, 24(5), 759-769.
Liu et al 2022	92	0	1	RD	2022-06-14					USA				1				1	1							excluded:combined score but also including other variables	Liu, B. P., Jia, C. X., & Li, S. X. (2022). The Association of Soft Drink Consumption and the 24-Hour Movement Guidelines with Suicidality among Adolescents of the United States. Nutrients, 14(9), 1870.
Chong et al 2022	93	0	1	RD	2022-06-14			longitudinal	10-13-years	Australia	909		53.1												CoDA	excluded: combined score but also including other variables	Chong, K. H., Dumuid, D., Cliff, D. P., Parrish, A. M., & Okely, A. D. (2022). Changes in 24-Hour Domain-Specific Movement Behaviors and Their Associations With Children’s Psychosocial Health During the Transition From Primary to Secondary School: A Compositional Data Analysis. Journal of Physical Activity and Health, 19(5), 358–366. https://doi.org/10.1123/JPAH.2021-0630
Dennis et al 2021	94	1	1	RD	2022-06-14	did not report	did not report	cross-sectional	preconception or recently pregnant parents	Canada	1304	34.7	82.8	1	1	0	0	1	1	0	MVPA-GPAQ, others S-R	depression, anxiety	PHQ9, GAD7	age, sex, marital status, education level, household income level, parity	number of guidelines met		Dennis, C.-L., Birken, C. S., Brennenstuhl, S., Wrottesley, S., Marini, F., Bell, R. C., Tremblay, M. S., & Prioreschi, A. (2021). Describing 24-hour movement behaviours among preconception and recently pregnant Canadian parents: Who do we need to target? Behavioral Medicine. https://doi.org/10.1080/08964289.2021.1987854
Ma et al 2022	95	0	1	RD	2022-06-14			cross-sectional	18-29-years	China	1811															excluded: combined score but also including other variables	Ma, Z., Zhao, F., Wang, Y., Liu, T., & Chao, N. (2022). Network Analysis of Time Use and Depressive Symptoms Among Emerging Adults: Findings From the Guizhou Population Health Cohort Study. Frontiers in Psychiatry, 13(April), 1–11. https://doi.org/10.3389/fpsyt.2022.809745
